# Supplementary material for: Know your enemy: Application of ATR-FTIR spectroscopy to invasive species control
Source: PLoS One. 2022 Jan 7;17(1):e0261742. doi: 10.1371/journal.pone.0261742 (PMC8740966; doi:10.1371/journal.pone.0261742)
Supplement: S1 File — (XLSX) [file pone.0261742.s012.xlsx]

## Sheet: All spectral data ordered by sp
			Absorbance
Class	Species	Leaf Surface	3992.64	3988.79	3984.93	3981.07	3977.21	3973.36	3969.5	3965.64	3961.78	3957.93	3954.07	3950.21	3946.35	3942.49	3938.64	3934.78	3930.92	3927.06	3923.21	3919.35	3915.49	3911.63	3907.78	3903.92	3900.06	3896.2	3892.35	3888.49	3884.63	3880.77	3876.92	3873.06	3869.2	3865.34	3861.48	3857.63	3853.77	3849.91	3846.05	3842.2	3838.34	3834.48	3830.62	3826.77	3822.91	3819.05	3815.19
5	R. japonica x baldschuanica	Lower	0.0350864	0.0352094	0.0351614	0.0348988	0.0345966	0.0345155	0.0345904	0.0344849	0.0342495	0.0339006	0.0334121	0.0331691	0.0332893	0.0334922	0.0333828	0.0327939	0.0322277	0.0320518	0.0320258	0.0323182	0.032949	0.0325195	0.0301253	0.0277703	0.0283441	0.0293277	0.0287856	0.0279427	0.0277437	0.0281273	0.027644	0.0258796	0.0246845	0.0250259	0.0249979	0.0232742	0.0227709	0.0254638	0.0257456	0.0227423	0.0208508	0.0227696	0.024497	0.0235614	0.0212488	0.0214275	0.0245322
5	R. japonica x baldschuanica	Lower	0.0312347	0.0314128	0.0314034	0.0311376	0.0308307	0.0308389	0.031144	0.0311943	0.0309139	0.0305603	0.0301051	0.0296519	0.0295487	0.029782	0.0296669	0.0289364	0.0282205	0.027927	0.027907	0.0283434	0.0291263	0.0287429	0.0261683	0.0234541	0.0239406	0.0251068	0.0246801	0.0238523	0.0236449	0.0241147	0.0236345	0.021633	0.0202982	0.0208868	0.0209829	0.0189008	0.0181962	0.0212218	0.0215516	0.0183673	0.0165755	0.0187214	0.0203457	0.0190692	0.0164142	0.0166576	0.0201757
5	R. japonica x baldschuanica	Lower	0.0364785	0.0363989	0.0361906	0.0360013	0.035796	0.0357113	0.0358791	0.0359958	0.0358787	0.0354187	0.0346326	0.0340298	0.0340315	0.0343842	0.0343018	0.0335185	0.0327604	0.0325095	0.0324703	0.0328307	0.0336353	0.0333443	0.0309065	0.0283565	0.0288608	0.0298958	0.0293701	0.0285464	0.0283301	0.028651	0.0280444	0.0260132	0.024619	0.02513	0.0252378	0.023196	0.0223861	0.0254046	0.0259882	0.022914	0.0208372	0.0226756	0.0242889	0.0231833	0.0207057	0.0209879	0.0245479
5	R. japonica x baldschuanica	Lower	0.0277653	0.027841	0.0279159	0.0278631	0.027551	0.0273388	0.0274699	0.0275576	0.0274603	0.0271119	0.0263789	0.0256942	0.0256185	0.0260607	0.0261471	0.025393	0.024554	0.0242943	0.0243603	0.0248812	0.0257424	0.025273	0.0225037	0.0197875	0.0205538	0.0218635	0.0213079	0.0202815	0.0200474	0.0206232	0.0200825	0.0177894	0.0161756	0.0167594	0.0170605	0.0151675	0.0146128	0.0178089	0.0180656	0.014473	0.0123931	0.0148167	0.0167064	0.0152445	0.0122011	0.0123767	0.0162721
5	R. japonica x baldschuanica	Lower	0.00590792	0.00586771	0.00563672	0.00537974	0.0053801	0.00561973	0.00583552	0.00576856	0.00559328	0.00531341	0.0047074	0.00420425	0.0043131	0.00476833	0.0047377	0.00399547	0.00331108	0.00306676	0.00296059	0.00330632	0.00418681	0.00392457	0.00126594	-0.00151477	-0.00080383	0.000460878	-8.2e-05	-0.000951145	-0.00106417	-0.00060806	-0.00134025	-0.00359101	-0.00490458	-0.00401293	-0.00365628	-0.00579016	-0.00653378	-0.00320514	-0.00294116	-0.0067751	-0.00903859	-0.00649792	-0.00434088	-0.00546602	-0.00815007	-0.00762353	-0.00345832
5	R. japonica x baldschuanica	Lower	0.036294	0.0363525	0.0363837	0.0363048	0.0361386	0.0361713	0.0363669	0.0361727	0.0356519	0.0350418	0.034257	0.0336755	0.0337249	0.0341938	0.034295	0.0335602	0.0326276	0.0322244	0.0322028	0.0326293	0.0334988	0.0331606	0.0302936	0.0270786	0.0273778	0.0286844	0.0284874	0.0278188	0.0274891	0.027738	0.027166	0.0250235	0.0234175	0.0239329	0.0242838	0.0223311	0.0214218	0.0244908	0.0249273	0.0214255	0.0192905	0.0216685	0.0236496	0.0223822	0.0194347	0.0196372	0.023765
5	R. japonica x baldschuanica	Lower	0.0383975	0.038457	0.0384705	0.0382917	0.0378655	0.0376303	0.0377598	0.0377017	0.0373273	0.0368143	0.0361113	0.0354925	0.0353951	0.0357931	0.0359541	0.0351969	0.0340538	0.0334916	0.0334034	0.0336852	0.0345123	0.0345414	0.0322286	0.0289838	0.0286837	0.0299474	0.029961	0.0292392	0.0287591	0.0288275	0.0281408	0.0259373	0.0242545	0.0248081	0.0253386	0.0235734	0.0222128	0.0246842	0.0254219	0.0221239	0.0193437	0.0213572	0.0238654	0.0232648	0.0204054	0.0199422	0.0236411
5	R. japonica x baldschuanica	Lower	0.0107286	0.0109488	0.0109705	0.010722	0.0104897	0.0106032	0.010969	0.0109668	0.0106193	0.0101899	0.00949382	0.0087593	0.00865823	0.00929959	0.00958872	0.00875631	0.00769121	0.00729311	0.00723567	0.00768721	0.00882831	0.00865625	0.00554312	0.00202608	0.00260204	0.00429014	0.00400005	0.00302333	0.00263485	0.00301693	0.00222168	-0.000375524	-0.00191333	-0.000930083	-0.000570864	-0.00307362	-0.00413785	-0.000134534	0.000794469	-0.00328448	-0.00614198	-0.00345897	-0.00085949	-0.00211457	-0.00559485	-0.00549087	-0.00062523
5	R. japonica x baldschuanica	Lower	0.0170315	0.0171747	0.0172037	0.0170241	0.0167298	0.0166477	0.0169249	0.0171217	0.017041	0.0166396	0.0158066	0.01503	0.0149745	0.0154984	0.0155595	0.0146445	0.0136046	0.0132356	0.0132956	0.0138224	0.0148113	0.0144929	0.0115023	0.00824665	0.00876398	0.0101843	0.00983038	0.00898771	0.00865704	0.00891281	0.00813333	0.00575813	0.00434867	0.00527584	0.00558145	0.00320002	0.00210463	0.00553533	0.00608266	0.00212132	-0.000478246	0.00223245	0.00485975	0.0038012	0.000651579	0.00094161	0.00547936
5	R. japonica x baldschuanica	Lower	0.0341204	0.0341522	0.034246	0.0340405	0.033542	0.0332963	0.0334868	0.0335233	0.0332469	0.0327823	0.0320649	0.0314336	0.0313477	0.0317203	0.0317134	0.0308144	0.0297953	0.0293561	0.0292203	0.0296797	0.0308823	0.0307611	0.027698	0.0241644	0.0245503	0.0259709	0.0254262	0.0242857	0.023801	0.0240914	0.0233749	0.0208875	0.0192196	0.0200833	0.0205744	0.0182298	0.0168175	0.0201337	0.0208173	0.0167746	0.014022	0.0168885	0.0197066	0.0186631	0.0153321	0.0152799	0.0197473
4	R. sachalinensis	Lower	0.0263492	0.0262681	0.0261464	0.0260965	0.0261401	0.0262221	0.0261874	0.0260481	0.0260182	0.0261551	0.0263964	0.0267397	0.0270087	0.0268507	0.0264061	0.026314	0.0266588	0.0269427	0.0271554	0.0272807	0.0267152	0.025747	0.0257713	0.0274201	0.0286182	0.0279443	0.0271075	0.027113	0.0277432	0.0280613	0.0278077	0.028095	0.0291728	0.0294449	0.0284285	0.0279218	0.0289259	0.0287574	0.0274527	0.0278503	0.0295676	0.0293727	0.0277629	0.0270635	0.0278313	0.0285355	0.0273243
4	R. sachalinensis	Lower	0.0459934	0.0460439	0.0459605	0.0459529	0.0461208	0.0461994	0.046064	0.0459225	0.0459581	0.0461326	0.0463857	0.0466861	0.0467957	0.0464212	0.0459014	0.0459647	0.0464215	0.0465626	0.0465925	0.0466253	0.0460916	0.0453798	0.0458332	0.0476998	0.0485474	0.0475279	0.0466436	0.0465986	0.047042	0.0472057	0.0470299	0.0474031	0.0482647	0.0483356	0.0474404	0.0470963	0.0479097	0.0474497	0.046241	0.0468118	0.0483656	0.0478595	0.0462657	0.0457944	0.0466003	0.0471506	0.0459597
4	R. sachalinensis	Lower	0.0359293	0.0359785	0.0359447	0.0358929	0.035895	0.035991	0.0359859	0.0358615	0.0358674	0.0360488	0.0363863	0.0368615	0.0371498	0.0368517	0.0363511	0.036485	0.0370836	0.0374022	0.0375784	0.0376533	0.0369999	0.03619	0.0369046	0.0392623	0.0401441	0.0388565	0.0379512	0.0380721	0.0386913	0.038936	0.0388256	0.0394367	0.0405634	0.0405804	0.0396016	0.0396621	0.0408619	0.0400499	0.0387935	0.0399203	0.041668	0.0405237	0.0384223	0.0381409	0.0396387	0.0403276	0.0383333
4	R. sachalinensis	Lower	0.0376569	0.037627	0.0374906	0.0374934	0.037782	0.038087	0.0380092	0.0377614	0.0377591	0.0379048	0.0381378	0.0386147	0.039016	0.0387232	0.038088	0.0382078	0.0390108	0.0394386	0.0394528	0.0393214	0.0385571	0.0375667	0.0380446	0.0405289	0.0418769	0.0406123	0.0394329	0.0395993	0.0406099	0.0410321	0.040728	0.0411395	0.0421585	0.0421888	0.0412605	0.0411458	0.0423393	0.0416576	0.0400218	0.0408609	0.0430857	0.0424715	0.0402361	0.0394138	0.0403626	0.0410734	0.0394761
4	R. sachalinensis	Lower	0.0442284	0.0440342	0.0439446	0.0440448	0.0442054	0.0442891	0.0442072	0.0441087	0.0441393	0.0442276	0.0445364	0.0451611	0.0455478	0.0451506	0.0445231	0.0447097	0.0454194	0.0455693	0.0454638	0.0455061	0.0448645	0.0438863	0.0445727	0.0473362	0.048622	0.0472688	0.0461489	0.0461775	0.0467901	0.0469812	0.0468769	0.047669	0.0489318	0.048897	0.0477665	0.0476185	0.0487356	0.0478178	0.0462881	0.047401	0.0495135	0.0485084	0.0461882	0.0456915	0.0470953	0.0477997	0.0457724
4	R. sachalinensis	Lower	0.0395853	0.0394773	0.0392841	0.0392449	0.039447	0.0396281	0.0394799	0.0392913	0.0394696	0.03994	0.0405874	0.0412455	0.0414596	0.0409279	0.0402859	0.0405638	0.0414411	0.0418177	0.0418607	0.0418329	0.0410177	0.0399872	0.0408261	0.0438509	0.0452251	0.0437796	0.0425755	0.0425212	0.0430647	0.0432766	0.0433898	0.0446859	0.0464268	0.046303	0.0446815	0.0443079	0.0457585	0.0449988	0.0433217	0.0445841	0.0469575	0.0458233	0.0433044	0.0427648	0.0442451	0.0449453	0.0426262
4	R. sachalinensis	Lower	0.0082326	0.00819186	0.00806994	0.00819652	0.00853432	0.00877103	0.00870282	0.00860543	0.00873631	0.00897167	0.00942342	0.0101793	0.0107275	0.0104973	0.00998021	0.0103821	0.0114139	0.0117357	0.011675	0.0117197	0.0109214	0.00977155	0.0107961	0.0146447	0.0165411	0.0146532	0.0131621	0.0135063	0.0145835	0.0147728	0.0142673	0.0150653	0.016986	0.017307	0.015866	0.0156365	0.017519	0.0168259	0.0146957	0.0158851	0.0188962	0.0181087	0.0152329	0.0143678	0.0160194	0.017229	0.015004
4	R. sachalinensis	Lower	0.0333864	0.0334318	0.0333989	0.0334732	0.033788	0.0340068	0.0337696	0.0335027	0.0335971	0.0338839	0.034477	0.0353804	0.0359068	0.0355122	0.0348395	0.0351189	0.0360955	0.0365401	0.0366581	0.0366368	0.0355552	0.0342481	0.0353021	0.039128	0.0409294	0.0390587	0.0375003	0.0375837	0.0384619	0.0388017	0.038686	0.0396465	0.0413605	0.0415092	0.039988	0.0395764	0.0413963	0.0408401	0.0386417	0.039642	0.0426429	0.0420014	0.0391605	0.0381439	0.0396134	0.040733	0.0384716
4	R. sachalinensis	Lower	0.0574409	0.0575351	0.057544	0.0576422	0.0579405	0.0581652	0.0579948	0.0577989	0.057936	0.0582489	0.0588056	0.0596364	0.060104	0.0595473	0.0587279	0.0591094	0.0602886	0.0608215	0.0608902	0.0606206	0.0592085	0.0579333	0.0594602	0.063539	0.064908	0.0627286	0.0612495	0.0615544	0.062627	0.0628593	0.0626743	0.0639403	0.0658179	0.065657	0.0640519	0.0640627	0.0655924	0.0640277	0.0620666	0.0639446	0.0667866	0.0651027	0.0619269	0.0614822	0.0636549	0.0645217	0.0612602
4	R. sachalinensis	Lower	0.0132176	0.0132052	0.0130964	0.0132287	0.0135426	0.0136727	0.0134525	0.0133174	0.0135904	0.0140142	0.0147436	0.0159044	0.016646	0.0161381	0.0151578	0.0154106	0.0167175	0.0173967	0.0175463	0.0175745	0.0163844	0.0148102	0.015976	0.020435	0.0225762	0.0204809	0.0187812	0.0191068	0.02049	0.0210445	0.0208203	0.0219983	0.024133	0.0241992	0.0223766	0.0221325	0.0242748	0.0232745	0.0207952	0.0223428	0.0257937	0.0246214	0.0212642	0.0204923	0.0226029	0.0237642	0.0206654
6	R. japonica x sachalinensis (R. bohemica)	Lower	0.0281189	0.028205	0.0282729	0.028242	0.0281498	0.028126	0.028097	0.0279371	0.0278659	0.0278984	0.0276676	0.0272948	0.0272276	0.0273554	0.0271732	0.0267337	0.0264827	0.0263568	0.0262237	0.0265082	0.0270075	0.0265684	0.0250915	0.0242672	0.0250341	0.0253021	0.0246981	0.0242362	0.0242444	0.0245525	0.0243087	0.0234459	0.0230881	0.0234489	0.0232562	0.0222088	0.0223529	0.0237441	0.0232373	0.0217332	0.0217165	0.0228593	0.0230253	0.0220729	0.0210832	0.0217136	0.0231914
6	R. japonica x sachalinensis (R. bohemica)	Lower	0.0390219	0.0388018	0.0386419	0.0385433	0.0384312	0.0383587	0.0384369	0.0384948	0.0383845	0.0381637	0.0378239	0.0374836	0.0373106	0.0372466	0.037113	0.0368159	0.0364421	0.0361181	0.0360212	0.0363871	0.0368466	0.0365105	0.0353213	0.0344233	0.0346581	0.0348085	0.0344768	0.0341807	0.0340499	0.0340517	0.0335709	0.032458	0.0319309	0.0324573	0.0325999	0.0317616	0.0315271	0.0325458	0.0324576	0.0313843	0.0311233	0.0317759	0.0318979	0.0313171	0.030497	0.0305522	0.0316653
6	R. japonica x sachalinensis (R. bohemica)	Lower	0.0311136	0.03108	0.0309811	0.0308003	0.0306098	0.0305464	0.0305683	0.0304464	0.0302221	0.0300689	0.0298217	0.0293944	0.0291793	0.0293736	0.0294283	0.0290831	0.0287285	0.0284253	0.0281349	0.0283797	0.0289475	0.0284109	0.0265227	0.0253074	0.0262579	0.0268857	0.0263174	0.0257917	0.0259003	0.0263733	0.026016	0.0246907	0.024106	0.0247583	0.024634	0.0232059	0.0232231	0.0251014	0.0248146	0.0230463	0.022877	0.0243879	0.0248542	0.0237296	0.0221784	0.0223906	0.0241265
6	R. japonica x sachalinensis (R. bohemica)	Lower	-0.0110533	-0.0110957	-0.0112338	-0.0106907	-0.00948398	-0.00855822	-0.00858672	-0.00859982	-0.00801441	-0.00756804	-0.00637183	-0.00362969	-0.0016333	-0.0025022	-0.00410083	-0.00305091	-0.000292421	0.000997943	0.0011186	0.000578601	-0.00223344	-0.00485822	-0.00145421	0.00799919	0.0120577	0.00779146	0.00448672	0.00509904	0.0074472	0.00780592	0.0069178	0.00933802	0.0137596	0.01414	0.0111592	0.0110456	0.0145607	0.0123423	0.00816593	0.0110184	0.016551	0.0142284	0.00848924	0.0070969	0.0109128	0.0133101	0.00798966
6	R. japonica x sachalinensis (R. bohemica)	Lower	-0.000537148	-0.0003853	-0.000626236	-0.000375694	0.00061217	0.00130664	0.00106322	0.00102346	0.00174318	0.002454	0.00389728	0.00668084	0.00846419	0.00726192	0.00555825	0.00672806	0.0095465	0.0109252	0.011184	0.0105394	0.00749904	0.00487987	0.00843605	0.0178601	0.0217868	0.0176267	0.0144219	0.0150473	0.0174513	0.0178061	0.0169823	0.0195537	0.0238585	0.023865	0.0207381	0.0207315	0.0240536	0.0215881	0.0177696	0.0210999	0.0265401	0.0237706	0.0179826	0.016802	0.0205965	0.0226069	0.0170122
6	R. japonica x sachalinensis (R. bohemica)	Lower	-0.00678365	-0.00680877	-0.00699822	-0.00659748	-0.00545494	-0.00445359	-0.00434657	-0.00434992	-0.00390986	-0.00344599	-0.00198904	0.000894658	0.00271938	0.00161272	-5.85e-05	0.000970348	0.00361697	0.00488219	0.00519305	0.00475265	0.00176614	-0.00099263	0.00252594	0.0121626	0.0161645	0.0117362	0.00840344	0.00913009	0.0116115	0.0120194	0.011224	0.013761	0.0180014	0.017913	0.0147165	0.0147924	0.0184778	0.0162375	0.0122044	0.0152595	0.0207213	0.0181164	0.0122525	0.0109106	0.0147775	0.0170022	0.0113182
6	R. japonica x sachalinensis (R. bohemica)	Lower	-2.83e-05	2.26e-05	-9.41e-05	0.000478236	0.0017207	0.00251796	0.00226362	0.002039	0.00251299	0.00309949	0.00455315	0.00750175	0.00963585	0.00869757	0.00692003	0.00798322	0.0109094	0.0123776	0.0126464	0.0119948	0.00877706	0.00597277	0.00983425	0.0200141	0.0240055	0.0191564	0.0155822	0.0163014	0.0189757	0.0195498	0.0188471	0.0215676	0.0259268	0.0257531	0.022496	0.0227817	0.0265663	0.0237432	0.0192839	0.0225668	0.0284184	0.0257444	0.0197402	0.0185518	0.0227264	0.0250068	0.0190663
6	R. japonica x sachalinensis (R. bohemica)	Lower	-0.000111205	1.14e-05	-4.99e-05	0.000491018	0.00164826	0.00252321	0.00254391	0.00250155	0.00285205	0.00320346	0.00460713	0.00751952	0.0093772	0.00826978	0.00672083	0.00805557	0.0109745	0.0122586	0.0123526	0.0116435	0.00857677	0.00601992	0.0099303	0.0198396	0.0236715	0.0190088	0.0156083	0.0162996	0.0187154	0.019028	0.0182594	0.0208654	0.0249878	0.0248764	0.021968	0.0222526	0.0254774	0.0225558	0.0186386	0.0222697	0.0279202	0.0249362	0.0188804	0.017667	0.0216366	0.0238282	0.0182476
6	R. japonica x sachalinensis (R. bohemica)	Lower	-0.0169545	-0.0169516	-0.0170387	-0.0164811	-0.0152455	-0.0142929	-0.0143161	-0.0142931	-0.0136328	-0.0130341	-0.0115981	-0.0086502	-0.00670642	-0.00792541	-0.00975516	-0.00852398	-0.00542939	-0.00398716	-0.00391333	-0.00467496	-0.00775994	-0.0103514	-0.00647984	0.00347789	0.0074565	0.00284222	-0.000596377	0.000173441	0.00277233	0.00315632	0.00249895	0.00550202	0.0100728	0.0100115	0.00665501	0.00648646	0.0100809	0.00785308	0.00391027	0.00730272	0.0129986	0.0100045	0.00369829	0.00234947	0.00639609	0.00865896	0.00298702
6	R. japonica x sachalinensis (R. bohemica)	Lower	0.000463706	0.00050519	0.00040245	0.000929899	0.00204866	0.00276735	0.00261883	0.00266286	0.00323217	0.00366266	0.00513083	0.00824261	0.0102044	0.00889319	0.00705322	0.00824725	0.0111004	0.012369	0.0125696	0.0118548	0.00852003	0.00585988	0.0100192	0.0200641	0.0237202	0.01912	0.0159208	0.0165756	0.0188028	0.0189846	0.0182494	0.0210285	0.0253233	0.0253691	0.0227165	0.0233811	0.0266136	0.0231182	0.0189911	0.0227654	0.0283048	0.0249542	0.0187887	0.0178238	0.0221318	0.0241439	0.0179594
0	R. japonica var. japonica	Lower	0.0360728	0.035897	0.0356892	0.0356447	0.0356445	0.0355323	0.0353928	0.0353232	0.035367	0.0354309	0.0354164	0.0353926	0.0354945	0.03556	0.0352751	0.034824	0.0345846	0.0345196	0.0344774	0.0345167	0.0344438	0.0339195	0.0332172	0.0332752	0.0341251	0.0342544	0.0336959	0.0332282	0.0332521	0.033553	0.0334238	0.0330799	0.0332359	0.033577	0.0331498	0.032333	0.0326783	0.0332471	0.0324185	0.0316126	0.0318713	0.0322628	0.0319843	0.0315646	0.0316771	0.0322794	0.032226
0	R. japonica var. japonica	Lower	0.0295925	0.0294598	0.0292833	0.0291346	0.0290559	0.0290795	0.0291128	0.0291035	0.0291074	0.0290434	0.0289017	0.0289089	0.0292128	0.0294168	0.029059	0.0285276	0.028418	0.0286064	0.0287845	0.0289382	0.0287334	0.0278945	0.027088	0.0275134	0.0287372	0.0287868	0.0280611	0.0275546	0.0274837	0.0275292	0.0272268	0.026889	0.0271014	0.0275501	0.0272742	0.0265286	0.0269272	0.0277088	0.0270903	0.0263132	0.0264183	0.0266588	0.0263599	0.0260048	0.0261649	0.02676	0.0266329
0	R. japonica var. japonica	Lower	0.0302144	0.0301149	0.029967	0.0299175	0.0298662	0.0297139	0.029547	0.0295066	0.0296149	0.0296915	0.0297437	0.0298816	0.0300676	0.0301283	0.0298301	0.0294074	0.0292616	0.0293151	0.0294427	0.029588	0.0293715	0.0286617	0.0281143	0.0287047	0.0298038	0.0296907	0.0289612	0.0284882	0.028455	0.0286504	0.0285546	0.0283979	0.0286911	0.028924	0.0283335	0.0276411	0.0283753	0.0290865	0.0282103	0.0275269	0.0280232	0.0284213	0.0279701	0.0274163	0.0274838	0.0280983	0.0279364
0	R. japonica var. japonica	Lower	0.0225445	0.0225514	0.0223557	0.0221976	0.0220701	0.0219292	0.0218476	0.0218198	0.0218741	0.0220536	0.0222744	0.0224071	0.0224308	0.02232	0.0220719	0.0219105	0.0219504	0.0220389	0.0221021	0.0220563	0.0217107	0.0212418	0.0211702	0.0218346	0.0224724	0.0223138	0.021947	0.0217151	0.021669	0.0216557	0.0214694	0.0214542	0.021798	0.02202	0.0216378	0.0211849	0.0215644	0.0216432	0.0209562	0.0209427	0.0217686	0.0219746	0.0213689	0.0209073	0.0210892	0.0214378	0.0209104
0	R. japonica var. japonica	Lower	0.0188425	0.0190763	0.0191795	0.0189095	0.0183178	0.0179755	0.0182366	0.0182001	0.0176294	0.0168804	0.0153817	0.0134037	0.0126356	0.0136896	0.0143447	0.012596	0.0100747	0.00900503	0.00877833	0.00970889	0.0125778	0.0132196	0.00705179	-0.00214791	-0.00303225	0.00120547	0.00200878	0.000209078	-0.00134291	-0.00101652	-0.00201217	-0.00712705	-0.011601	-0.0104584	-0.00858241	-0.0123161	-0.0155748	-0.00855471	-0.00540783	-0.0131487	-0.020117	-0.0147401	-0.0078991	-0.00894572	-0.0158024	-0.0169024	-0.00737142
0	R. japonica var. japonica	Lower	0.0203097	0.0205301	0.0206575	0.0203833	0.0196996	0.019213	0.0193879	0.0194298	0.0189847	0.0182231	0.0166108	0.0145769	0.0138209	0.0148897	0.0156538	0.0140813	0.0116405	0.0106019	0.0104835	0.0114691	0.0141344	0.0144265	0.00804287	-0.000987643	-0.00151811	0.00270159	0.00330544	0.00152162	0.000201831	0.000674306	-0.000365664	-0.00553054	-0.00983273	-0.00841039	-0.0065387	-0.0103453	-0.0134901	-0.00667118	-0.00387412	-0.0116064	-0.0184119	-0.0131268	-0.00643469	-0.00766693	-0.014696	-0.0155656	-0.00565698
0	R. japonica var. japonica	Lower	0.0133766	0.0135804	0.013696	0.0132714	0.0124549	0.012134	0.0126081	0.0127586	0.0122705	0.0114337	0.00970575	0.00767451	0.00715977	0.00842084	0.0090741	0.00727103	0.00472005	0.00364205	0.00347472	0.00460401	0.00763953	0.00807075	0.00141658	-0.00789795	-0.00831416	-0.00382964	-0.00314151	-0.00512774	-0.00666604	-0.00605414	-0.00692827	-0.0121735	-0.0165427	-0.0150223	-0.0130718	-0.0170283	-0.0203408	-0.0134501	-0.0108326	-0.0189265	-0.0256329	-0.0198163	-0.0128833	-0.0143216	-0.0216425	-0.0222897	-0.0118949
0	R. japonica var. japonica	Lower	0.0121283	0.0124137	0.0123135	0.0117507	0.0110087	0.0106998	0.0110099	0.0109536	0.0104262	0.00977003	0.00829509	0.00641088	0.00581697	0.0069224	0.00753026	0.00577743	0.00336216	0.0023971	0.00221739	0.00331282	0.00633307	0.00671217	7.08e-05	-0.00903762	-0.00930202	-0.00496637	-0.00444118	-0.00634036	-0.00768497	-0.00718766	-0.00837886	-0.0137366	-0.0180228	-0.0163893	-0.0143153	-0.0181692	-0.0213364	-0.0142633	-0.0114596	-0.019298	-0.025852	-0.0202215	-0.0135541	-0.0148952	-0.0217505	-0.022343	-0.0125374
0	R. japonica var. japonica	Lower	0.0176802	0.0176999	0.0176871	0.0174449	0.0168657	0.0164291	0.0166425	0.0166832	0.0161488	0.0153227	0.0136976	0.0116263	0.0108726	0.0120023	0.0127159	0.0110179	0.00859789	0.00765721	0.00743629	0.00826487	0.0111372	0.0117584	0.00529165	-0.004129	-0.00472908	-0.00032735	0.000336965	-0.0015291	-0.00299235	-0.00247526	-0.00342774	-0.00882935	-0.0134581	-0.0120105	-0.0100484	-0.0141909	-0.0176621	-0.0103824	-0.00721337	-0.0150446	-0.0218376	-0.0162288	-0.00948054	-0.0110178	-0.0183264	-0.0190623	-0.0088947
0	R. japonica var. japonica	Lower	0.0235578	0.0237566	0.0238599	0.0234265	0.0225956	0.0221555	0.0224457	0.0225256	0.0220438	0.0211842	0.0195494	0.0176548	0.0170342	0.0181241	0.0188171	0.0170926	0.0144731	0.0133371	0.0131997	0.0142453	0.0171027	0.0175477	0.0111608	0.00204349	0.00143056	0.00567616	0.00637532	0.00455827	0.0030574	0.00344489	0.00240549	-0.00285192	-0.00726236	-0.00570781	-0.00348392	-0.00708254	-0.0103962	-0.00390047	-0.00126272	-0.00886367	-0.0152593	-0.00970858	-0.00307229	-0.00440291	-0.0113319	-0.0120655	-0.00228452
0	R. japonica var. japonica	Lower	0.00547686	0.00565119	0.00573359	0.00548497	0.00493886	0.00471417	0.00503882	0.00520216	0.00497503	0.00434342	0.0030898	0.00191262	0.00180409	0.00253264	0.00265739	0.0013962	-0.000126376	-0.0007781	-0.000909902	-6.68e-05	0.00197952	0.00196389	-0.00278155	-0.00860936	-0.00817189	-0.00534343	-0.00537269	-0.00666063	-0.0072679	-0.0067985	-0.00790326	-0.0119338	-0.0150844	-0.0141393	-0.0129227	-0.0156539	-0.017285	-0.0120491	-0.0107327	-0.0167887	-0.0213817	-0.0173109	-0.0127863	-0.0141265	-0.0192338	-0.0192079	-0.0117172
0	R. japonica var. japonica	Lower	0.0163607	0.0165953	0.0167181	0.0165834	0.0162188	0.0160115	0.0162713	0.0163356	0.0159415	0.0152717	0.0140956	0.0128715	0.0125804	0.0133123	0.0136412	0.0123531	0.0105199	0.00969273	0.00962724	0.0104893	0.0124941	0.0126268	0.00803199	0.0019066	0.0017898	0.0043681	0.00419822	0.00271983	0.00195919	0.00243494	0.00150935	-0.00236743	-0.00537269	-0.00423372	-0.00299507	-0.00604967	-0.00829349	-0.00314824	-0.00148118	-0.00749765	-0.0122843	-0.00806333	-0.00324906	-0.00456374	-0.00990594	-0.0101051	-0.00256163
0	R. japonica var. japonica	Lower	0.00783087	0.00808159	0.00821441	0.00796087	0.00742037	0.0071693	0.0074166	0.00749445	0.00725398	0.00663032	0.00521768	0.00383158	0.00377347	0.00487538	0.00530542	0.00388399	0.00195452	0.00112621	0.00113008	0.00220252	0.00439765	0.00437048	-0.000742731	-0.0072418	-0.00710757	-0.00416611	-0.00413022	-0.00537138	-0.00595455	-0.00558962	-0.0068651	-0.0110983	-0.014243	-0.0130142	-0.0117063	-0.0147087	-0.01665	-0.0112001	-0.00964405	-0.0158971	-0.0206488	-0.0163017	-0.0115893	-0.0130058	-0.0182946	-0.0183173	-0.0104894
0	R. japonica var. japonica	Lower	0.0123163	0.0125632	0.0126046	0.0122613	0.0116986	0.0114437	0.0117523	0.0119158	0.0116652	0.0110591	0.00978563	0.00846651	0.0082984	0.00923268	0.00957231	0.00812178	0.00614192	0.00535071	0.00543877	0.00643086	0.00852095	0.00853118	0.00348539	-0.00303928	-0.00288067	0.000229869	0.00023861	-0.00138669	-0.00230581	-0.0017884	-0.00273934	-0.00691179	-0.010132	-0.00883924	-0.00745628	-0.0106872	-0.0131063	-0.00769783	-0.00587021	-0.0119886	-0.0167325	-0.0123758	-0.00757299	-0.00883064	-0.014114	-0.0143929	-0.0067322
0	R. japonica var. japonica	Lower	0.0106813	0.010981	0.0111391	0.0108939	0.0103927	0.0101462	0.0104059	0.0104484	0.0100489	0.00935545	0.00799572	0.00653477	0.0063475	0.0074585	0.00787745	0.00632132	0.00432429	0.00355454	0.00350475	0.00447807	0.00676285	0.00674917	0.00130805	-0.00556414	-0.00524023	-0.00187671	-0.00184768	-0.0035555	-0.0045108	-0.00395118	-0.00501202	-0.00949444	-0.0129861	-0.0117043	-0.0101917	-0.0134913	-0.0159193	-0.0100746	-0.00813661	-0.0147755	-0.0199829	-0.0152546	-0.00994683	-0.0112898	-0.017049	-0.0172584	-0.0088894
0	R. japonica var. japonica	Lower	0.0186606	0.0188259	0.0188578	0.0185628	0.0180612	0.0178741	0.0181418	0.0180786	0.0175309	0.0167998	0.0155601	0.0141402	0.0136872	0.0144523	0.014795	0.013239	0.0111421	0.0104737	0.0106175	0.0114637	0.0136211	0.0138458	0.00849145	0.000989836	0.000618777	0.00405517	0.00447844	0.00305126	0.00201658	0.0023941	0.00145762	-0.00297723	-0.0066661	-0.00538708	-0.00377996	-0.0073335	-0.0104573	-0.00471319	-0.00226462	-0.00889256	-0.0146848	-0.0100593	-0.00433376	-0.00546188	-0.0115023	-0.0122406	-0.00380184
0	R. japonica var. japonica	Lower	0.0231808	0.0233438	0.0231533	0.0224334	0.0215487	0.0212671	0.0217744	0.0220164	0.0216357	0.0209438	0.0196035	0.0179749	0.0173505	0.0181147	0.018506	0.0168908	0.0146979	0.0138592	0.0137759	0.0147098	0.0172807	0.0177044	0.012091	0.00418882	0.0038479	0.0075014	0.00783983	0.0060736	0.00483549	0.00537904	0.0044482	-0.000428247	-0.00453124	-0.00330746	-0.00154944	-0.00494965	-0.00781874	-0.00176044	0.000575051	-0.0064678	-0.0124275	-0.00745117	-0.00140271	-0.00273199	-0.0092794	-0.00992523	-0.000846749
0	R. japonica var. japonica	Lower	0.00963861	0.0099567	0.00992539	0.0094913	0.00896157	0.00878778	0.00908549	0.00904798	0.00856067	0.00794248	0.00662437	0.00492758	0.00437527	0.00532894	0.00584069	0.00425277	0.00203409	0.00114513	0.00100458	0.00199864	0.0047311	0.00505789	-0.0009961	-0.00920568	-0.00922591	-0.00514817	-0.00471249	-0.00657239	-0.00799905	-0.00761833	-0.00849249	-0.0131818	-0.017166	-0.015871	-0.0141958	-0.0180376	-0.0212316	-0.0147075	-0.0119514	-0.0191055	-0.0252025	-0.019995	-0.0138025	-0.0151357	-0.0216302	-0.0221122	-0.0128491
0	R. japonica var. japonica	Lower	0.0057336	0.00589786	0.00594008	0.00561669	0.00505905	0.00489147	0.00529401	0.00534375	0.00485902	0.00409261	0.00254264	0.000702022	0.00020279	0.00133316	0.00191457	0.000278292	-0.00202232	-0.00294324	-0.0029588	-0.00185462	0.000808306	0.000984396	-0.00514571	-0.0132015	-0.013054	-0.00905548	-0.00871495	-0.0105859	-0.0118925	-0.0112799	-0.0121039	-0.0169249	-0.0209454	-0.0195883	-0.0178878	-0.0215329	-0.0241286	-0.017464	-0.0153164	-0.0228891	-0.0287543	-0.0233003	-0.0171765	-0.0185518	-0.0249267	-0.0251958	-0.0159081
0	R. japonica var. japonica	Lower	0.0151681	0.0155982	0.0157894	0.0153205	0.0144897	0.0141494	0.0145619	0.0146136	0.0139616	0.0129915	0.0113823	0.00960188	0.00915072	0.0103046	0.0108832	0.00916659	0.00679062	0.00578589	0.00562064	0.00671471	0.00955724	0.00992972	0.00388643	-0.00433061	-0.00441836	-0.00047497	-0.000145487	-0.00202904	-0.00340646	-0.00303109	-0.0041611	-0.0091706	-0.0131866	-0.0117872	-0.0100393	-0.0135985	-0.016296	-0.00973754	-0.0073906	-0.0148113	-0.0208853	-0.0156723	-0.00956612	-0.0109566	-0.0174889	-0.017897	-0.00836063
7	R.sachalinensis x F. baldschuanica	Lower	0.0426413	0.0427381	0.0427871	0.0425428	0.0421587	0.0420716	0.0422659	0.0422911	0.0420717	0.0414609	0.040329	0.0393666	0.0393357	0.0400215	0.0401822	0.0390346	0.0375518	0.0369464	0.0369714	0.0376153	0.0388841	0.0385744	0.0348167	0.0302928	0.0305612	0.0326251	0.0324602	0.0312985	0.0306413	0.0309646	0.0301819	0.0270685	0.0246602	0.0254273	0.0262169	0.0237418	0.0221784	0.0263627	0.0275043	0.0227317	0.0191385	0.0222769	0.0256295	0.0244035	0.0202689	0.0202019	0.026048
7	R.sachalinensis x F. baldschuanica	Lower	0.00145003	0.0017346	0.00169885	0.00136312	0.00108414	0.00115215	0.00145191	0.00145667	0.00115587	0.000673772	-0.00015721	-0.000950913	-0.00103493	-0.000438577	-0.000264452	-0.00123913	-0.00241133	-0.00289717	-0.0030764	-0.00250027	-0.000910949	-0.00101651	-0.00493593	-0.0095108	-0.00898933	-0.0069308	-0.00722194	-0.00832094	-0.00882213	-0.00833202	-0.00904359	-0.0121983	-0.0145546	-0.0137085	-0.0131512	-0.0160275	-0.0173873	-0.0125035	-0.0113163	-0.0165334	-0.0202886	-0.0167162	-0.013064	-0.014453	-0.0188176	-0.0185642	-0.0121496
7	R.sachalinensis x F. baldschuanica	Lower	0.0404628	0.0405901	0.0405785	0.0403677	0.0400788	0.0399648	0.0400781	0.0399813	0.0396148	0.03905	0.0381126	0.0372289	0.0371299	0.0377251	0.0378483	0.036798	0.0354551	0.0348179	0.0347573	0.0355153	0.0370934	0.0369613	0.0330506	0.028325	0.0286881	0.030868	0.0306803	0.02952	0.0289503	0.0292691	0.02825	0.0248174	0.0223085	0.0232945	0.0243023	0.0217419	0.0198117	0.0238519	0.0251472	0.0204371	0.0166693	0.0197439	0.0232644	0.0221372	0.0178854	0.0175818	0.0233392
7	R.sachalinensis x F. baldschuanica	Lower	0.019708	0.019896	0.0198834	0.0196389	0.0193193	0.0192662	0.0195602	0.0196694	0.0193797	0.0187048	0.0176309	0.0167284	0.0166801	0.0172961	0.0173012	0.0160853	0.01483	0.0143833	0.0142434	0.014882	0.0165568	0.0164683	0.0124526	0.00770334	0.00821851	0.0104804	0.0101688	0.00876742	0.00800533	0.00831718	0.00746306	0.00422525	0.00193466	0.00307861	0.00386163	0.000966509	-0.00055656	0.00410909	0.00515674	2.08e-05	-0.00351856	5.23e-05	0.00363717	0.00235959	-0.00184141	-0.0017088	0.00436204
7	R.sachalinensis x F. baldschuanica	Lower	0.0410633	0.0412295	0.0412074	0.0409236	0.0405485	0.0404174	0.0406046	0.0405744	0.0402777	0.0398384	0.0389314	0.0379403	0.0377539	0.0382981	0.0383427	0.037205	0.0358515	0.0352641	0.0351443	0.0358152	0.0374679	0.0374005	0.0333245	0.0282177	0.0283356	0.0305589	0.0304961	0.0294662	0.0288777	0.0290865	0.0281662	0.0249748	0.0225533	0.0232656	0.0237246	0.020564	0.0185686	0.0233113	0.0248809	0.0198575	0.0160237	0.0195281	0.023272	0.0219817	0.0173848	0.0171074	0.0234312
7	R.sachalinensis x F. baldschuanica	Lower	0.0271981	0.0273169	0.0273239	0.0271291	0.0268588	0.0268598	0.0272101	0.0273085	0.0270376	0.0264601	0.0253294	0.0242521	0.0242122	0.0250426	0.0252484	0.0239512	0.0223881	0.0219237	0.0220996	0.0228748	0.0243923	0.0241594	0.0200921	0.0153403	0.0158204	0.0178554	0.0172995	0.0159035	0.0153568	0.0157981	0.0148146	0.0113712	0.00899851	0.0101791	0.0110844	0.00816461	0.00639656	0.0111524	0.012351	0.00685515	0.00283106	0.00654789	0.0104765	0.0092281	0.00477742	0.00485766	0.0113457
7	R.sachalinensis x F. baldschuanica	Lower	0.0532984	0.0533809	0.0532436	0.0528348	0.0524319	0.0523664	0.0526186	0.0525963	0.0522114	0.0516747	0.050776	0.0498024	0.0495672	0.050186	0.0504307	0.0493208	0.0477735	0.0470328	0.0469063	0.0475421	0.0490394	0.0489249	0.0449849	0.0399156	0.0399163	0.0421651	0.0420712	0.0407104	0.0397269	0.0398509	0.0390775	0.0358742	0.0332033	0.0338299	0.0346377	0.0320844	0.0303957	0.0349485	0.03645	0.031321	0.0271029	0.0304732	0.034382	0.0332078	0.0286098	0.028114	0.0341686
7	R.sachalinensis x F. baldschuanica	Lower	0.0488798	0.0489766	0.0488159	0.0485509	0.0482795	0.0481289	0.0482649	0.0482926	0.0479968	0.0474438	0.046497	0.0455056	0.0451613	0.0455408	0.0456827	0.044688	0.0432578	0.0425683	0.0423698	0.0426623	0.0438934	0.0440612	0.0406767	0.0356617	0.0351194	0.0372537	0.0374379	0.036293	0.0354649	0.0356257	0.0347512	0.031407	0.0285791	0.0290894	0.0299527	0.0274801	0.0252899	0.0293868	0.031301	0.0265541	0.0219736	0.024814	0.0287042	0.0278572	0.0235392	0.0228577	0.0285912
7	R.sachalinensis x F. baldschuanica	Lower	0.0538085	0.0538769	0.0538856	0.053743	0.0533987	0.0531651	0.0532596	0.0532057	0.052855	0.0522582	0.0512326	0.0502427	0.0500754	0.0506829	0.0508244	0.0496311	0.0481283	0.0475261	0.0474447	0.0480046	0.0495206	0.0494815	0.045472	0.0403482	0.040552	0.0429482	0.042785	0.041442	0.0407235	0.0410132	0.0400758	0.0365093	0.0335554	0.0342135	0.0350811	0.0322604	0.0300161	0.0343397	0.035999	0.030989	0.0267367	0.0300595	0.0339634	0.0327871	0.0282222	0.0278518	0.0340584
7	R.sachalinensis x F. baldschuanica	Lower	0.0603992	0.0605648	0.0605737	0.060361	0.0600437	0.0598942	0.0600184	0.0600134	0.0597058	0.0590133	0.0578688	0.0569335	0.0568584	0.0574113	0.057482	0.0562257	0.0545736	0.0538586	0.0538213	0.0544927	0.0560198	0.0559369	0.0519883	0.0469178	0.0469516	0.0492349	0.049199	0.0479453	0.047046	0.0470955	0.0462138	0.042997	0.0403432	0.0410236	0.0419009	0.0393064	0.0372103	0.041253	0.0427163	0.0378418	0.0337989	0.0370265	0.0407888	0.0397053	0.0352171	0.0346666	0.040764
4	R. sachalinensis	Lower	0.0479512	0.0479823	0.0479874	0.0479247	0.0478373	0.0478952	0.0480639	0.0480974	0.0479981	0.0477932	0.0475317	0.0474085	0.0474645	0.047485	0.0472055	0.0468635	0.0469016	0.0470933	0.0471613	0.0473615	0.0474822	0.0469348	0.046139	0.0464139	0.047427	0.0471384	0.0461528	0.0456382	0.0458484	0.0463159	0.0462602	0.0460728	0.0463043	0.0462211	0.0453202	0.0445435	0.0454731	0.0463743	0.0453839	0.0446639	0.0453751	0.0456761	0.0446494	0.0434501	0.0432351	0.0442337	0.0446208
4	R. sachalinensis	Lower	0.0287445	0.0287342	0.0288401	0.0289963	0.0289921	0.0288545	0.0286506	0.0284889	0.0285255	0.0285159	0.0284182	0.0285069	0.0287365	0.0288252	0.0285105	0.028164	0.0282983	0.0285597	0.0286733	0.0288509	0.0286975	0.0277285	0.0267602	0.0274649	0.0290904	0.0289666	0.0280795	0.0278805	0.0283885	0.0287595	0.0283146	0.0279597	0.0285257	0.028925	0.0281305	0.0272557	0.0282947	0.029104	0.0277058	0.0269864	0.0283144	0.0289585	0.0278492	0.0266995	0.0267509	0.0280464	0.0283868
4	R. sachalinensis	Lower	0.046416	0.0464628	0.0463606	0.0462632	0.046245	0.0462987	0.0463767	0.0463599	0.0462968	0.0462108	0.046061	0.0458796	0.0457762	0.0457381	0.0455254	0.0453373	0.0456022	0.0459871	0.045998	0.0458358	0.0456274	0.0450525	0.0442502	0.0442347	0.045054	0.045011	0.0444631	0.0443521	0.0445359	0.0445402	0.0440594	0.0435552	0.0436652	0.0439577	0.043469	0.0424379	0.0426654	0.0436559	0.0431313	0.0422645	0.0424568	0.0428165	0.0422076	0.0412895	0.0410707	0.0418948	0.0423789
4	R. sachalinensis	Lower	0.0390566	0.0391002	0.0390956	0.0390358	0.0390467	0.0391645	0.0391628	0.038962	0.0388203	0.0387465	0.0385505	0.0383879	0.0384571	0.0385303	0.0383621	0.0381932	0.0382614	0.0384065	0.0385033	0.0385239	0.0383169	0.0378567	0.0374449	0.0376407	0.0380703	0.037701	0.0371585	0.0370502	0.0371885	0.0371488	0.0366293	0.0362355	0.0366484	0.0370798	0.0364948	0.035541	0.0359442	0.0369072	0.0365599	0.0361324	0.0365188	0.0366692	0.0359494	0.0351065	0.0349605	0.0355646	0.0356473
4	R. sachalinensis	Lower	0.0496959	0.0496969	0.0497069	0.049651	0.049611	0.0497206	0.0498437	0.0497582	0.0496263	0.0494667	0.0492567	0.0493237	0.0496292	0.0496952	0.0493774	0.0490035	0.0488206	0.0486876	0.0485705	0.0486408	0.0486906	0.0482103	0.0472686	0.0469841	0.0477495	0.0478111	0.0472111	0.0469115	0.0470351	0.0471834	0.046788	0.0461742	0.0461078	0.0462688	0.0456772	0.0445638	0.0448938	0.0462258	0.0458125	0.044716	0.0446509	0.0450567	0.0446016	0.0436175	0.0431138	0.043861	0.0446186
4	R. sachalinensis	Lower	0.042729	0.0427272	0.0426662	0.0425579	0.0424664	0.0425835	0.0428289	0.0428279	0.0425611	0.0421945	0.0418662	0.0417491	0.0418302	0.0419018	0.0417279	0.0414889	0.0415214	0.0415814	0.0415037	0.0415891	0.0416815	0.041166	0.0401224	0.0397999	0.0405971	0.040616	0.039991	0.039752	0.0399284	0.0401169	0.0396942	0.0389631	0.0388853	0.0392127	0.0387364	0.0375301	0.0377325	0.039054	0.0384449	0.0370935	0.0372585	0.0382817	0.0381477	0.0371089	0.0363948	0.0371036	0.0379817
4	R. sachalinensis	Lower	0.0127054	0.0126624	0.0125596	0.012504	0.0123954	0.0123117	0.0123854	0.0123794	0.0123352	0.0123364	0.0122339	0.0121433	0.0122524	0.0123672	0.0120939	0.0117192	0.0117811	0.0119398	0.0118936	0.0121389	0.0125582	0.0119769	0.0102934	0.00954982	0.0107874	0.0111749	0.0104465	0.0100496	0.0103072	0.0106922	0.0101087	0.00889882	0.00867863	0.00942769	0.00918961	0.00775164	0.00811044	0.0100431	0.00938234	0.00762401	0.0078121	0.00932486	0.00937292	0.00797139	0.00686148	0.00805664	0.00992999
4	R. sachalinensis	Lower	0.0572759	0.0573079	0.057241	0.0570989	0.0569912	0.057026	0.057062	0.0568292	0.0564739	0.0561747	0.0559001	0.0557359	0.0557379	0.0558465	0.05581	0.0554573	0.0551005	0.0549759	0.0549343	0.0550377	0.0552749	0.0549846	0.0537874	0.0526638	0.0528331	0.053024	0.0525707	0.0521844	0.0521494	0.0521707	0.0516179	0.0506421	0.0501879	0.0504079	0.0502131	0.0490668	0.0486662	0.0500363	0.0502252	0.0488518	0.0479417	0.0485791	0.0490556	0.0484447	0.0472982	0.0472377	0.0484981
4	R. sachalinensis	Lower	0.0568386	0.0567665	0.0566162	0.0565156	0.0564971	0.0564942	0.0563988	0.0561883	0.0560704	0.0559744	0.0556122	0.0551851	0.0550926	0.0552433	0.0552305	0.0549985	0.0547702	0.0545147	0.0541339	0.0539483	0.0541521	0.0540714	0.0531527	0.0522467	0.0525322	0.0527442	0.0522819	0.051867	0.0517473	0.0517653	0.0512934	0.0502515	0.0495713	0.0496372	0.0494071	0.048298	0.0480763	0.0494934	0.0494962	0.0480638	0.0473096	0.0479666	0.0482852	0.047603	0.0466475	0.0469419	0.0482981
4	R. sachalinensis	Lower	0.0492797	0.0493672	0.0492289	0.0489694	0.0487772	0.0487852	0.0489118	0.0488675	0.0486431	0.0483376	0.0480427	0.0479578	0.0480726	0.0481781	0.0480532	0.047701	0.0474	0.0472087	0.047053	0.0471777	0.047467	0.04711	0.0458229	0.0447836	0.0452535	0.0455922	0.0450626	0.0446253	0.0446702	0.0448028	0.044281	0.0432866	0.0428522	0.0430387	0.0426276	0.0413272	0.0412397	0.0429526	0.0431439	0.0418651	0.0411578	0.0417193	0.0417848	0.0406898	0.0394489	0.0398612	0.041484
4	R. sachalinensis	Upper	0.0291022	0.0292356	0.0291825	0.0293551	0.0296919	0.0298927	0.0298041	0.0297361	0.029976	0.0303605	0.0309845	0.0319123	0.0324702	0.0319679	0.0312085	0.0317109	0.0330041	0.0335273	0.0335602	0.0333736	0.0319885	0.030596	0.0323514	0.0373097	0.0391764	0.0366124	0.034937	0.0355628	0.0370082	0.0372528	0.0369074	0.0383747	0.0406529	0.0404341	0.0384867	0.0385954	0.0409045	0.0394261	0.0368237	0.0387497	0.0423757	0.0409105	0.0373098	0.0365035	0.0387568	0.0400405	0.036796
4	R. sachalinensis	Upper	0.0399522	0.0399711	0.0397335	0.0397039	0.0400498	0.0403738	0.040266	0.0401674	0.0404855	0.0409804	0.0417069	0.0426462	0.0430785	0.0424506	0.0416874	0.0423213	0.0437821	0.0443164	0.044238	0.0439689	0.0425251	0.0411828	0.043165	0.0482041	0.0499061	0.0474652	0.0459382	0.0462845	0.0472714	0.0472877	0.0470609	0.0487876	0.0512246	0.0511332	0.0494443	0.0498266	0.0518531	0.0497738	0.0472356	0.0495117	0.0530298	0.0510701	0.047272	0.0467623	0.0494594	0.0505589	0.0466967
4	R. sachalinensis	Upper	0.024394	0.0244517	0.0243971	0.0246076	0.0249882	0.025169	0.0250399	0.0250397	0.0253304	0.0255542	0.0261006	0.0273649	0.0282902	0.0277163	0.0267206	0.027293	0.0289115	0.0296074	0.029644	0.0294502	0.0278996	0.0263242	0.0283563	0.0340228	0.036205	0.0333928	0.0313389	0.0315765	0.0328655	0.0332705	0.0332236	0.0349852	0.0374333	0.0372881	0.0354237	0.0357128	0.038091	0.0361966	0.0332748	0.0353486	0.0392808	0.0377709	0.0339299	0.033249	0.0361385	0.0375743	0.0334484
4	R. sachalinensis	Upper	0.0184659	0.0184298	0.0183539	0.0186846	0.0193147	0.0196506	0.019427	0.0193056	0.0196869	0.0201998	0.0209996	0.0221901	0.0228034	0.0220776	0.0211818	0.0219239	0.0236446	0.0243829	0.0244615	0.0243222	0.0228483	0.0212754	0.0231487	0.0285947	0.0306721	0.0278744	0.0260009	0.0266193	0.0281549	0.0284484	0.0282719	0.0301903	0.0329084	0.032743	0.0306739	0.030923	0.0334929	0.0317153	0.0287822	0.0310245	0.0351862	0.0334783	0.0293137	0.0284623	0.0312552	0.0327786	0.0288109
4	R. sachalinensis	Upper	0.0113431	0.0112939	0.0112591	0.0116026	0.0121697	0.0124889	0.0123577	0.0122761	0.0125855	0.0130364	0.0138971	0.0153311	0.0162004	0.0154484	0.0142872	0.014808	0.0164733	0.0172615	0.0174792	0.0174758	0.0159507	0.0143267	0.0164587	0.022413	0.024742	0.021878	0.0199654	0.0205209	0.0219448	0.0221482	0.021835	0.0236816	0.0265076	0.0263882	0.0241989	0.0243668	0.0269598	0.0252334	0.0223992	0.0247258	0.0289432	0.0273965	0.0233492	0.0225548	0.0254744	0.0270129	0.0228521
4	R. sachalinensis	Upper	0.0384205	0.0383415	0.0382173	0.0384105	0.0388751	0.0391907	0.0390454	0.0389602	0.0393365	0.0398357	0.0406427	0.041931	0.0426733	0.0419387	0.0409426	0.0416185	0.0432766	0.0439834	0.0441143	0.0438527	0.0420041	0.0404106	0.0428833	0.0488546	0.0506778	0.0475848	0.0457594	0.0463363	0.0476169	0.0476771	0.0474993	0.0495691	0.0523099	0.0520539	0.0501166	0.0506516	0.0529612	0.0505778	0.0477965	0.0505017	0.0545599	0.0523599	0.0480087	0.0473051	0.0502669	0.0515153	0.0471166
4	R. sachalinensis	Upper	0.0287745	0.0287269	0.0285774	0.0287075	0.0291303	0.0294278	0.0292929	0.0292504	0.0297544	0.0303751	0.0311275	0.0322922	0.0330674	0.0324713	0.0314875	0.0320385	0.0336089	0.0343373	0.0345987	0.0345385	0.0327225	0.0309012	0.0331884	0.0394119	0.0418053	0.0389175	0.0368874	0.03723	0.0385966	0.0388984	0.038711	0.0406362	0.0433721	0.0430652	0.0407266	0.0409272	0.0436734	0.0418449	0.038962	0.0415547	0.0459303	0.0439448	0.0392853	0.038197	0.0411725	0.0428039	0.0385114
4	R. sachalinensis	Upper	0.0219129	0.0219765	0.0218448	0.021991	0.0225389	0.0229532	0.0227672	0.0226043	0.0229351	0.0233875	0.0242973	0.0259124	0.0269095	0.0261604	0.0250704	0.0257155	0.0273698	0.0280575	0.0282014	0.0280698	0.0262683	0.0243938	0.0265777	0.0328257	0.0352561	0.0323257	0.0304827	0.0311925	0.0326858	0.032851	0.0325343	0.0344382	0.0373206	0.0372466	0.035026	0.0352082	0.0379119	0.0360399	0.0330625	0.0355586	0.0398484	0.037904	0.0335347	0.0327774	0.0358745	0.0373454	0.0328365
4	R. sachalinensis	Upper	0.00750781	0.00756806	0.00739219	0.00756181	0.00815537	0.00858465	0.00841894	0.00824541	0.00855748	0.00911205	0.0101464	0.0117171	0.0125668	0.0117173	0.0106272	0.0114039	0.0132762	0.014127	0.0142847	0.0140437	0.012177	0.0103569	0.0126449	0.0190737	0.0217347	0.0188445	0.0167927	0.0173535	0.019075	0.0195211	0.0192663	0.021305	0.0243854	0.0242536	0.0218023	0.0218796	0.0247428	0.0228826	0.019727	0.0223937	0.0271052	0.02501	0.0201456	0.0191576	0.0222913	0.0238977	0.0194389
4	R. sachalinensis	Upper	0.0179173	0.0178316	0.0176345	0.0178993	0.0185435	0.0189084	0.0187187	0.0185997	0.0189019	0.0193841	0.0203452	0.0218689	0.0228454	0.0221669	0.0210414	0.0217428	0.0235662	0.0242975	0.0243773	0.0240756	0.0221026	0.0204175	0.0231641	0.0298548	0.032132	0.0288404	0.026722	0.0272904	0.0289055	0.0292629	0.0291598	0.0314172	0.0343738	0.0338948	0.031517	0.0321206	0.0351019	0.0327337	0.0295522	0.0325609	0.0373252	0.0350141	0.0301165	0.029428	0.0330294	0.0345799	0.0295693
6	R. japonica x sachalinensis (R. bohemica)	Upper	0.010755	0.0108017	0.0107854	0.0106698	0.010607	0.0107226	0.0108486	0.0107223	0.0104886	0.0102812	0.00990453	0.00953154	0.00961222	0.0099246	0.00981194	0.00942169	0.00928549	0.0092359	0.00916944	0.00958451	0.0101135	0.00945852	0.00767539	0.00683336	0.00806178	0.00877782	0.00833773	0.00788687	0.00794249	0.00829355	0.00792309	0.00693236	0.00671809	0.00734842	0.00711611	0.00585142	0.00627299	0.00813557	0.00753006	0.00583051	0.00604034	0.00754728	0.00780178	0.00678465	0.00565825	0.00616835	0.00773612
6	R. japonica x sachalinensis (R. bohemica)	Upper	0.0287058	0.0287715	0.0287633	0.0287062	0.0285314	0.0284186	0.0284144	0.0282707	0.0280889	0.0279908	0.0276973	0.027267	0.027232	0.0275831	0.0276029	0.0272082	0.0268996	0.0266555	0.0264259	0.0266878	0.0271818	0.0266295	0.0248779	0.0238493	0.024815	0.0253752	0.0248404	0.0243181	0.0243939	0.0249523	0.0246724	0.0234092	0.0229391	0.0235968	0.0234455	0.0221264	0.0222836	0.0240735	0.0236312	0.0218913	0.0218544	0.0233859	0.0238672	0.0229317	0.0218219	0.0224302	0.0240071
6	R. japonica x sachalinensis (R. bohemica)	Upper	0.0312049	0.0314824	0.0315778	0.0313413	0.0309791	0.0308125	0.0308263	0.030799	0.030795	0.0307459	0.030395	0.0299608	0.0298588	0.0300085	0.0299199	0.0295682	0.0293835	0.0293146	0.0292139	0.0295409	0.0300487	0.0294912	0.0278897	0.027112	0.0280718	0.0284402	0.0277694	0.0272265	0.0272871	0.0276367	0.0272458	0.0262474	0.0260788	0.0266469	0.026283	0.0250471	0.0253282	0.0269177	0.0264207	0.0248536	0.0248884	0.0262012	0.0264046	0.025442	0.0245333	0.0251738	0.0264907
6	R. japonica x sachalinensis (R. bohemica)	Upper	0.0413526	0.0412767	0.0411133	0.0408812	0.0406727	0.0406684	0.0407552	0.0406729	0.0405897	0.0405887	0.0403491	0.0398808	0.039583	0.0395588	0.0394354	0.0391313	0.0390035	0.0389457	0.0387693	0.0389622	0.0394172	0.0390343	0.0377021	0.037029	0.0379285	0.038306	0.0376891	0.0370929	0.0370408	0.0373919	0.0370962	0.0361413	0.0359219	0.036499	0.0362059	0.0349053	0.0348683	0.0361614	0.0356839	0.034321	0.0344722	0.0356993	0.0359572	0.0352227	0.0343427	0.0347384	0.0359841
6	R. japonica x sachalinensis (R. bohemica)	Upper	0.0221934	0.022233	0.0222045	0.022121	0.0219728	0.0218647	0.0218079	0.0216127	0.0214971	0.0215587	0.0213668	0.0210277	0.0210495	0.0212549	0.0211301	0.0208191	0.0207358	0.0206687	0.0204298	0.0205839	0.0210316	0.0205872	0.0192057	0.01861	0.0195783	0.0199477	0.019485	0.0192326	0.0193835	0.01969	0.0193234	0.0182933	0.0179289	0.0184119	0.018124	0.016877	0.0170896	0.0186139	0.0180909	0.0167447	0.0170789	0.0183981	0.0186095	0.0176896	0.0165868	0.0169198	0.0182055
6	R. japonica x sachalinensis (R. bohemica)	Upper	0.0243746	0.0245376	0.0247157	0.024651	0.0243955	0.0242479	0.0243306	0.0244138	0.0244252	0.0244067	0.0241752	0.023805	0.0237304	0.0238901	0.0237109	0.0233201	0.0232409	0.0232492	0.0231461	0.0233827	0.0236898	0.0231068	0.0218321	0.0214275	0.022388	0.0226317	0.0219502	0.0214134	0.0215509	0.0220559	0.0217379	0.0207206	0.0204697	0.020997	0.0207448	0.0197585	0.020271	0.0216358	0.020825	0.0194338	0.0198976	0.0210986	0.0209164	0.0198922	0.0191727	0.0198207	0.0208605
6	R. japonica x sachalinensis (R. bohemica)	Upper	0.0276245	0.0277015	0.0276935	0.0275853	0.0274624	0.0274916	0.0276575	0.0277	0.027611	0.0275506	0.0273962	0.0271004	0.0269941	0.0271075	0.0269375	0.0265268	0.0263315	0.0262304	0.026085	0.0262462	0.0264938	0.0260263	0.0250424	0.0249325	0.0259271	0.0261493	0.0256861	0.0254136	0.0254877	0.0257067	0.0253856	0.0246971	0.0247059	0.0252228	0.0249088	0.0239052	0.0242242	0.0253925	0.0248219	0.0238341	0.0242932	0.0251472	0.0249085	0.0241349	0.0235956	0.0239024	0.0244643
6	R. japonica x sachalinensis (R. bohemica)	Upper	0.0220004	0.0221253	0.0221217	0.0219618	0.0218199	0.0217719	0.0217035	0.0216054	0.021641	0.0217361	0.0216758	0.021615	0.0218127	0.0219628	0.021639	0.0212396	0.0212038	0.0212073	0.0211817	0.0215474	0.0218452	0.0211623	0.0201046	0.0204116	0.0217318	0.0216815	0.0208817	0.0206325	0.0210245	0.0213705	0.0210229	0.0206476	0.0210879	0.0215365	0.0208705	0.0199517	0.020809	0.0217432	0.0205456	0.0196639	0.0206751	0.0214121	0.020684	0.0198122	0.019767	0.0206245	0.0208375
6	R. japonica x sachalinensis (R. bohemica)	Upper	0.0138414	0.0137542	0.0136218	0.0134741	0.0133198	0.0133046	0.0133998	0.0134683	0.0135681	0.0136846	0.0136891	0.0136637	0.0137247	0.013599	0.0131482	0.0129468	0.0132815	0.0135571	0.0135888	0.0137855	0.0137933	0.0130459	0.0123388	0.0131028	0.0144277	0.0141418	0.0133194	0.0131849	0.0135983	0.013893	0.0136004	0.013415	0.0141026	0.0146643	0.0139091	0.0129085	0.0136728	0.014482	0.0134555	0.0129187	0.0139674	0.0144379	0.013594	0.0127839	0.0129122	0.0138776	0.0139647
6	R. japonica x sachalinensis (R. bohemica)	Upper	0.0227734	0.0228609	0.0228966	0.0228962	0.0229193	0.0229826	0.0230049	0.0229345	0.0228265	0.0227294	0.0227504	0.0229761	0.023274	0.0233296	0.0230494	0.0228928	0.0230767	0.0231104	0.0229731	0.0231121	0.0230926	0.0223542	0.0218024	0.0228414	0.0242925	0.0239069	0.0228379	0.0224125	0.0228111	0.0232722	0.0229567	0.0227161	0.0234248	0.0238806	0.0229347	0.0218149	0.0226826	0.0236341	0.0225305	0.0219182	0.022999	0.0234349	0.0225099	0.0216867	0.0218205	0.0227605	0.0228285
0	R. japonica var. japonica	Upper	0.0233094	0.023186	0.022954	0.0229343	0.0229581	0.022801	0.0226274	0.0227348	0.0231496	0.0234784	0.0234793	0.0233589	0.0233945	0.0234502	0.0232808	0.0232561	0.0236008	0.0238243	0.0238282	0.0238637	0.0234952	0.0225418	0.0221303	0.0235439	0.0252925	0.025066	0.0241413	0.0237374	0.023945	0.024164	0.0239149	0.0239542	0.0246542	0.0250177	0.0244362	0.0240783	0.0253498	0.0256087	0.0239523	0.0234251	0.0246041	0.024885	0.0239007	0.0232758	0.0238699	0.0247969	0.0239099
0	R. japonica var. japonica	Upper	0.0257142	0.0256931	0.0256116	0.0255986	0.025675	0.0256342	0.0253367	0.0251081	0.0252673	0.0255024	0.025688	0.0260816	0.0265447	0.0266092	0.0261689	0.0258323	0.0259886	0.0261795	0.0262075	0.0261977	0.0257028	0.0247024	0.0243567	0.0257014	0.0271704	0.0269197	0.0262161	0.0259173	0.0261094	0.0263405	0.0260494	0.0260345	0.0268805	0.027416	0.0266884	0.0260046	0.0270932	0.0275274	0.0261603	0.025801	0.0270134	0.0272965	0.0262476	0.0254755	0.0259528	0.0269535	0.0263037
0	R. japonica var. japonica	Upper	0.0483052	0.048243	0.0481091	0.0480648	0.0479351	0.0476678	0.0474	0.0473383	0.0475256	0.0477022	0.0479482	0.0484636	0.0489359	0.0488934	0.0484472	0.0482454	0.0484623	0.0486254	0.0486088	0.0484336	0.0477443	0.0469332	0.0472254	0.0490647	0.0503694	0.0497272	0.0487139	0.0483245	0.0485486	0.0487027	0.0485558	0.0488803	0.0497188	0.0499343	0.0491671	0.0487568	0.0496221	0.0493789	0.048155	0.0484895	0.0497564	0.0492458	0.0478329	0.0474704	0.0485291	0.0493443	0.0479773
0	R. japonica var. japonica	Upper	0.0422546	0.0421077	0.0419198	0.0419763	0.0421118	0.0421172	0.0419459	0.0418892	0.0420643	0.042086	0.0421441	0.0426499	0.0431919	0.0430658	0.0424487	0.0422804	0.0427276	0.0430657	0.0432217	0.0432635	0.0425832	0.0415887	0.0418626	0.0439854	0.045387	0.0445046	0.0433808	0.0431238	0.043614	0.0438675	0.0436053	0.0440511	0.0451975	0.0454213	0.0445526	0.0443382	0.0455976	0.045202	0.0434567	0.0435976	0.0451693	0.0448943	0.0433831	0.0429358	0.0440324	0.0446611	0.0427449
0	R. japonica var. japonica	Upper	0.0308131	0.0306929	0.0304459	0.0304013	0.0305135	0.0305189	0.0303218	0.0302277	0.030391	0.0305497	0.0307899	0.0313171	0.0318039	0.0317322	0.031267	0.0312805	0.0318272	0.0320405	0.0320323	0.0320984	0.0314817	0.0305002	0.0309712	0.0335055	0.0349495	0.0337358	0.0325161	0.0323956	0.0329795	0.0332354	0.0329367	0.0334069	0.0348064	0.0352819	0.0343007	0.0339471	0.0353618	0.0350033	0.0332451	0.0337264	0.0357213	0.0352949	0.0332251	0.0323955	0.03361	0.0346808	0.0329344
0	R. japonica var. japonica	Upper	0.0227795	0.0226957	0.0225104	0.0225495	0.0227143	0.0226782	0.0224335	0.0223789	0.0226438	0.0228964	0.0232348	0.023859	0.0243638	0.0242753	0.0238544	0.0238859	0.0243352	0.024462	0.0243776	0.0242447	0.0234862	0.0225545	0.0231149	0.0257692	0.0274097	0.026319	0.0251857	0.0251656	0.0257276	0.0258363	0.0254775	0.0260753	0.0275694	0.0279184	0.0267677	0.026237	0.0276208	0.0275276	0.0258312	0.0260089	0.0276967	0.0274247	0.0256402	0.0248808	0.0261656	0.027424	0.0255931
0	R. japonica var. japonica	Upper	0.027591	0.0275549	0.0271946	0.0270328	0.0272118	0.0273513	0.0271807	0.0270918	0.0273687	0.0276548	0.0280007	0.0286655	0.0291862	0.0289189	0.0282262	0.0281881	0.0288596	0.0292743	0.0293076	0.0291184	0.0282016	0.0272035	0.027997	0.031024	0.0327348	0.0315201	0.0303362	0.0302866	0.0307875	0.0308903	0.0307519	0.0316905	0.0332695	0.0333891	0.0320769	0.0316647	0.0330666	0.0326344	0.0310023	0.0317404	0.0336439	0.0327707	0.0306564	0.0302613	0.0320014	0.033203	0.0309139
0	R. japonica var. japonica	Upper	0.018499	0.0186023	0.0183334	0.0181507	0.018213	0.0182799	0.0181799	0.0182363	0.0186025	0.0188793	0.019163	0.0198323	0.0205165	0.0204671	0.0199284	0.0199952	0.020709	0.0210962	0.0211288	0.0209847	0.02001	0.0188642	0.0197652	0.0233021	0.0253035	0.0238579	0.0224003	0.0223496	0.0231388	0.023378	0.0230712	0.0239263	0.0256049	0.0257418	0.0244042	0.0242668	0.0261875	0.0257076	0.0237196	0.024509	0.0267706	0.0259461	0.0235531	0.0229259	0.0247181	0.0260656	0.0236949
0	R. japonica var. japonica	Upper	0.031115	0.0309275	0.0307837	0.0309138	0.0311071	0.0310872	0.0308684	0.030843	0.0311943	0.031602	0.0320731	0.0328184	0.0334138	0.0332122	0.032667	0.0328492	0.0335393	0.0338339	0.0339595	0.0338069	0.0325474	0.0314367	0.0327642	0.0362735	0.0376826	0.0361295	0.0349264	0.0350154	0.0357561	0.0359664	0.0360374	0.0373994	0.0390053	0.0387636	0.0375098	0.037687	0.0392938	0.0382478	0.0365992	0.0379745	0.039882	0.0381116	0.0354912	0.0353782	0.0377313	0.0388576	0.0358804
0	R. japonica var. japonica	Upper	0.0407373	0.0406653	0.040457	0.0404612	0.0406398	0.0407089	0.0405222	0.0404802	0.0408714	0.0412986	0.0417963	0.0426062	0.0431329	0.0426834	0.0418632	0.0419924	0.0429772	0.0436026	0.0437577	0.0434801	0.0422152	0.0411032	0.042312	0.0457888	0.047293	0.0457665	0.0445757	0.0445897	0.0451331	0.045163	0.044979	0.0462054	0.0482033	0.048392	0.0469912	0.0468214	0.0485101	0.0477037	0.0458223	0.0469843	0.0492675	0.047887	0.0451204	0.0446729	0.0467974	0.0479344	0.0450545
0	R. japonica var. japonica	Upper	0.00781799	0.00823657	0.00835496	0.00788954	0.00715662	0.00698062	0.00756088	0.00766479	0.00696471	0.00601189	0.00451456	0.00277929	0.00216716	0.00314159	0.00377366	0.00217498	-0.000162191	-0.00112476	-0.00136579	-0.00047272	0.00239674	0.00289759	-0.00348026	-0.0124739	-0.0128522	-0.00860218	-0.0080001	-0.00963896	-0.0107694	-0.0103109	-0.0116028	-0.0169988	-0.0213349	-0.0198935	-0.0181332	-0.0222372	-0.025444	-0.0181569	-0.0151447	-0.0229074	-0.0293962	-0.0237014	-0.0171476	-0.018686	-0.0256776	-0.026271	-0.0163811
0	R. japonica var. japonica	Upper	0.0294835	0.0295908	0.0294745	0.0289879	0.0282282	0.0279101	0.0284247	0.0286107	0.0279586	0.0269569	0.025388	0.0235581	0.0228479	0.023762	0.0243174	0.0225166	0.0199395	0.0190501	0.0191524	0.0201578	0.0228751	0.0233809	0.017097	0.00784943	0.00703726	0.0112505	0.0119117	0.0101309	0.00882463	0.0092845	0.00821552	0.00301826	-0.00139943	-0.000113462	0.00172887	-0.00222237	-0.00569151	0.00121678	0.00429002	-0.00347486	-0.0104731	-0.0052287	0.00146414	0.000231221	-0.00677578	-0.00770933	0.00220213
0	R. japonica var. japonica	Upper	0.0279919	0.0282427	0.02847	0.028224	0.0274878	0.0269433	0.0270527	0.027023	0.0265183	0.025749	0.024254	0.0224396	0.021891	0.0229866	0.0234719	0.0215362	0.0189562	0.0179399	0.0178417	0.0189302	0.0217654	0.0220957	0.0156962	0.00680242	0.00636749	0.0104429	0.0109374	0.00915297	0.00777085	0.00816817	0.00712258	0.00194452	-0.00241268	-0.00101048	0.000912767	-0.00297593	-0.0062925	0.000510629	0.00320498	-0.00458314	-0.011052	-0.00547309	0.00111592	-0.000278928	-0.00728957	-0.00801809	0.00184399
0	R. japonica var. japonica	Upper	0.0300059	0.0302827	0.0303027	0.0297679	0.0288872	0.0283969	0.028669	0.0287755	0.0282993	0.0274167	0.0256997	0.0236918	0.0230758	0.024219	0.0248746	0.0231119	0.0204864	0.0193381	0.0192114	0.0201569	0.0228416	0.0234235	0.0174268	0.00845209	0.0075575	0.0116173	0.0123667	0.0106909	0.00932679	0.00981459	0.00894633	0.00376438	-0.00097986	6.8e-05	0.00207151	-0.00144732	-0.00479431	0.00159101	0.0044678	-0.00292531	-0.00948916	-0.00411457	0.00256991	0.00127727	-0.00580294	-0.00675713	0.00308012
0	R. japonica var. japonica	Upper	0.0128491	0.0131718	0.0133305	0.0129199	0.012111	0.0117128	0.0120385	0.0120424	0.011461	0.0106035	0.00898185	0.00712539	0.00667041	0.00786384	0.00840779	0.00649758	0.00388293	0.00280526	0.00270842	0.00395916	0.00704546	0.00742829	0.000865514	-0.00806593	-0.00824584	-0.00399768	-0.00349568	-0.00526662	-0.00655005	-0.00604953	-0.00712635	-0.0123867	-0.0167399	-0.0152954	-0.0134033	-0.0172973	-0.0203975	-0.0134649	-0.0109147	-0.0188065	-0.0250649	-0.0191032	-0.012483	-0.0141623	-0.0213958	-0.0221023	-0.0121159
0	R. japonica var. japonica	Upper	0.00895852	0.00922981	0.00944926	0.0091527	0.00842413	0.00798502	0.00818043	0.00813638	0.00760335	0.00686957	0.00541625	0.00359137	0.003002	0.00414949	0.00480783	0.00297596	0.000376843	-0.000650067	-0.000740385	0.000416833	0.00337903	0.00361769	-0.00308732	-0.0120616	-0.0122014	-0.00789499	-0.00729016	-0.00895424	-0.0101588	-0.00963042	-0.0107189	-0.0159986	-0.020465	-0.019146	-0.0171546	-0.0207701	-0.0236467	-0.0167579	-0.0143673	-0.0223669	-0.0286209	-0.0225674	-0.0158424	-0.0174454	-0.0245757	-0.0251022	-0.0150576
0	R. japonica var. japonica	Upper	0.01281	0.0130686	0.0132038	0.0129139	0.01222	0.0117921	0.0120417	0.0120413	0.0114289	0.0104885	0.00891281	0.00723115	0.00682507	0.00791592	0.00848207	0.00674749	0.0043199	0.00335469	0.0031889	0.00423172	0.00721788	0.00772914	0.00134754	-0.00760482	-0.0079828	-0.00385279	-0.00338608	-0.00519116	-0.00654824	-0.00604093	-0.00693627	-0.0119949	-0.0162472	-0.0148063	-0.0129735	-0.016896	-0.0199684	-0.012876	-0.0100623	-0.0178767	-0.0245776	-0.0191384	-0.0125128	-0.0139189	-0.0209037	-0.0215059	-0.0116298
0	R. japonica var. japonica	Upper	0.0180844	0.0183466	0.0184114	0.0180452	0.0174917	0.0173178	0.0175906	0.0174859	0.0169444	0.0161123	0.0144062	0.0124699	0.0120199	0.0133235	0.0141097	0.0125258	0.0101913	0.00926544	0.0091382	0.0101016	0.0128834	0.0133093	0.00706266	-0.0016226	-0.00188846	0.00220435	0.00270184	0.00102248	-0.000229859	0.000107493	-0.00101953	-0.00595479	-0.00994704	-0.00856391	-0.00684057	-0.0105096	-0.0134018	-0.00679486	-0.00421656	-0.0115849	-0.0178779	-0.0127933	-0.00655341	-0.00785308	-0.0145436	-0.0151205	-0.0054739
0	R. japonica var. japonica	Upper	0.00445073	0.00465296	0.00467763	0.00421034	0.00346809	0.00320029	0.00363424	0.00374716	0.00322005	0.00239491	0.000945815	-0.000798426	-0.00145489	-0.000466329	0.000179349	-0.00149438	-0.00395209	-0.00498239	-0.00512999	-0.00407062	-0.0011972	-0.000731319	-0.00683009	-0.0152326	-0.0153714	-0.0113703	-0.0109722	-0.0127144	-0.0139295	-0.0134634	-0.0145731	-0.0196569	-0.0237926	-0.0223652	-0.0205069	-0.0240382	-0.0267343	-0.020092	-0.01766	-0.025017	-0.0309783	-0.0256828	-0.0196417	-0.0211887	-0.0279258	-0.0285414	-0.0190958
0	R. japonica var. japonica	Upper	0.00922066	0.00956295	0.00966054	0.00926013	0.00865817	0.00842847	0.00878069	0.00883623	0.00837929	0.00771687	0.00630136	0.00446833	0.00378187	0.00472831	0.00528762	0.00364257	0.00133444	0.000435143	0.000421306	0.00160518	0.00439664	0.00460571	-0.00180226	-0.0105	-0.0106716	-0.00657237	-0.00626996	-0.00821476	-0.00950121	-0.00887652	-0.00981682	-0.0148943	-0.0189724	-0.017366	-0.0155395	-0.0195099	-0.0226963	-0.0159089	-0.0133302	-0.0210267	-0.0272397	-0.0215503	-0.0150621	-0.0165269	-0.0234094	-0.0240223	-0.0143019
7	R.sachalinensis x F. baldschuanica	Upper	0.0290246	0.0290925	0.0290427	0.0289233	0.0287226	0.0286291	0.0287713	0.0287671	0.0284998	0.0278973	0.026813	0.0259159	0.0260321	0.0269175	0.0271514	0.0258577	0.0241176	0.023308	0.0232946	0.0241886	0.0259306	0.0257879	0.0216691	0.0167592	0.0170319	0.0191321	0.0189997	0.0180594	0.017668	0.018002	0.0169226	0.0134939	0.0111392	0.0122927	0.0132205	0.0104875	0.00884017	0.013186	0.0140461	0.00876523	0.00510613	0.00870801	0.0122696	0.0107183	0.0062164	0.00647211	0.0129828
7	R.sachalinensis x F. baldschuanica	Upper	0.0481585	0.0483104	0.0481998	0.0478158	0.0473277	0.0470861	0.0472734	0.0473568	0.0471238	0.0466553	0.0457774	0.0448183	0.0445019	0.0449644	0.0450564	0.0437937	0.0421478	0.0414153	0.0413432	0.042056	0.0436616	0.0435495	0.039459	0.0342919	0.0343169	0.0364351	0.036113	0.0347731	0.0341589	0.0345812	0.0337105	0.0302335	0.0274461	0.02816	0.0289846	0.0261495	0.024085	0.0286217	0.0301353	0.0248266	0.0204791	0.0239205	0.0279293	0.0267509	0.0220414	0.0215992	0.0280626
7	R.sachalinensis x F. baldschuanica	Upper	0.0271794	0.0273215	0.0272301	0.026905	0.0264275	0.0262914	0.0266504	0.0267595	0.0264082	0.0257435	0.0246966	0.0238356	0.0238478	0.0244442	0.0243992	0.0230591	0.0215028	0.0208514	0.0208131	0.0216567	0.0233823	0.0231518	0.0188594	0.0137811	0.0141748	0.0165891	0.0165435	0.015383	0.0147079	0.0149643	0.013907	0.0103197	0.00768544	0.00876784	0.00974752	0.00673018	0.00465382	0.00938213	0.010795	0.00540768	0.00126661	0.00490596	0.009004	0.00784648	0.00317043	0.00301916	0.00964407
7	R.sachalinensis x F. baldschuanica	Upper	0.0287086	0.0287737	0.0286147	0.0283127	0.0279802	0.0279466	0.028343	0.0284684	0.0280905	0.0274033	0.0263249	0.0253594	0.0252311	0.0257878	0.0258249	0.0245698	0.0231591	0.022748	0.0227927	0.0234537	0.0250646	0.0249506	0.0206282	0.0151525	0.0152673	0.0177801	0.0177996	0.0165159	0.0156806	0.0159166	0.0148943	0.0112256	0.00849631	0.0096385	0.0107053	0.00766727	0.00555168	0.0104237	0.0119168	0.00638374	0.00222504	0.00606535	0.0100635	0.00861242	0.0037562	0.00357546	0.0104212
7	R.sachalinensis x F. baldschuanica	Upper	0.0341942	0.0343267	0.0343402	0.0342271	0.0340505	0.0340216	0.0342062	0.0341014	0.0336326	0.0329277	0.0318496	0.0309038	0.0308406	0.0315256	0.031643	0.0303018	0.0286015	0.0278229	0.0277511	0.0287175	0.0306739	0.0305508	0.0260732	0.0206314	0.0208947	0.0233816	0.0233304	0.0221295	0.0214669	0.0217646	0.0207021	0.0170849	0.0144677	0.0155562	0.0165241	0.0136129	0.0117774	0.0165328	0.0177053	0.0120842	0.00790744	0.0116411	0.0157251	0.0144976	0.00984763	0.00979115	0.0164862
7	R.sachalinensis x F. baldschuanica	Upper	0.00622684	0.00639182	0.006329	0.00599162	0.0056066	0.00560921	0.00596131	0.00596324	0.00559421	0.00501006	0.00395401	0.0029192	0.0027469	0.00339354	0.00361089	0.00247087	0.00100656	0.00046402	0.000455641	0.00126461	0.00315033	0.00311162	-0.00132383	-0.00677322	-0.00643889	-0.00383105	-0.00384696	-0.00510787	-0.00572266	-0.00520229	-0.00621651	-0.010122	-0.0129785	-0.0117461	-0.0106159	-0.0137003	-0.0158312	-0.0109399	-0.00945497	-0.0148352	-0.0186574	-0.0145573	-0.0103596	-0.0116587	-0.0165033	-0.0167406	-0.00994819
7	R.sachalinensis x F. baldschuanica	Upper	0.0319032	0.0320178	0.0318653	0.0315223	0.0311252	0.0309921	0.0312864	0.0313793	0.0310881	0.0304815	0.0292767	0.0280513	0.0278168	0.0285533	0.0288779	0.0277186	0.0261254	0.0255065	0.0254756	0.0261255	0.0277901	0.0277158	0.0232054	0.0174547	0.0176887	0.0203203	0.0200561	0.018488	0.0177518	0.0183333	0.0174607	0.013573	0.0104371	0.0113028	0.0123266	0.00931407	0.00740447	0.0127049	0.0143207	0.00853388	0.0041313	0.00822315	0.0126763	0.0113855	0.0063654	0.00607805	0.0130321
7	R.sachalinensis x F. baldschuanica	Upper	0.0303592	0.0304301	0.0303493	0.0301275	0.0297529	0.029544	0.0297959	0.0299491	0.0297021	0.0290252	0.0277619	0.0266242	0.0265565	0.0273749	0.0275826	0.0261036	0.0241758	0.0233925	0.0233297	0.0241714	0.0262232	0.0263171	0.0216611	0.0156738	0.0158872	0.0187216	0.01863	0.0172163	0.0165471	0.0169563	0.0159244	0.0119897	0.00885119	0.00985377	0.0111009	0.00824981	0.00621932	0.0112659	0.0128856	0.00711702	0.00251946	0.00644934	0.0109007	0.00952627	0.00418592	0.00360855	0.0106741
7	R.sachalinensis x F. baldschuanica	Upper	0.0321186	0.0321251	0.0319391	0.0316679	0.0314205	0.0313446	0.0315365	0.0316145	0.03139	0.0308036	0.0296628	0.0285025	0.0283272	0.0291552	0.0293912	0.0279524	0.0261205	0.02537	0.0252841	0.0260617	0.0280208	0.0281188	0.0235531	0.0175448	0.0174271	0.0199917	0.0200141	0.0188161	0.0182288	0.0187009	0.0177265	0.013912	0.0109578	0.011861	0.0127965	0.00981823	0.00789623	0.0131174	0.0149105	0.00923201	0.00452778	0.00833837	0.0128083	0.0115597	0.006501	0.00613679	0.013019
7	R.sachalinensis x F. baldschuanica	Upper	0.0363341	0.0365991	0.036698	0.0364697	0.0359916	0.0356753	0.0358129	0.0359404	0.0357561	0.035105	0.0337568	0.0324004	0.0321314	0.0329427	0.0332861	0.0320557	0.0304406	0.0297887	0.0296222	0.0302973	0.032237	0.0323402	0.0277962	0.0218795	0.0219131	0.0245682	0.0245522	0.0231357	0.0222194	0.0224585	0.0214566	0.0177538	0.0148815	0.0158353	0.0168852	0.014006	0.0120676	0.0170042	0.0184421	0.0126901	0.0082464	0.012183	0.01656	0.0153154	0.0104052	0.0101634	0.0171091
5	R. japonica x baldschuanica	Upper	0.0264725	0.0267676	0.0268317	0.0265518	0.0260843	0.0259185	0.0261419	0.0262433	0.0261042	0.0256893	0.0248766	0.0241464	0.0240852	0.0245419	0.0245856	0.0237117	0.0227061	0.0223711	0.0224687	0.0230514	0.0240823	0.02372	0.0206017	0.0171431	0.0175406	0.0190258	0.0187015	0.017711	0.0171775	0.0174419	0.0168681	0.0145268	0.0127168	0.0132411	0.0135612	0.0112808	0.0101318	0.0136967	0.0145508	0.0107058	0.00800598	0.0106729	0.0132989	0.012284	0.0091995	0.00924827	0.0134786
5	R. japonica x baldschuanica	Upper	0.02939	0.0293835	0.0293347	0.0292142	0.0289496	0.0288036	0.0289437	0.0289756	0.028738	0.0282088	0.0273599	0.0266636	0.0266005	0.0270134	0.0270091	0.0260989	0.0251078	0.0247422	0.024707	0.0252532	0.0264417	0.0262177	0.0229984	0.0192394	0.0195385	0.0211706	0.0209712	0.0201268	0.0197089	0.0197969	0.018849	0.0163492	0.0147654	0.015559	0.0159952	0.0137747	0.0125851	0.0159888	0.0166845	0.0127391	0.0100776	0.0128459	0.0154204	0.0142521	0.0110811	0.0112274	0.0157152
5	R. japonica x baldschuanica	Upper	0.0340123	0.0341697	0.0342508	0.0341231	0.0338797	0.0337705	0.0338175	0.033646	0.0332758	0.0327511	0.0318983	0.0311851	0.0312447	0.0318918	0.0320382	0.0310764	0.0298885	0.0293844	0.0293942	0.0300029	0.0310857	0.0307606	0.0276616	0.0242518	0.0247788	0.0262224	0.02567	0.0246247	0.0243453	0.0247651	0.0239794	0.021417	0.0197295	0.0204078	0.020659	0.0183703	0.017425	0.0209304	0.0213506	0.017256	0.0147866	0.0176406	0.0201125	0.0187717	0.0153053	0.0154152	0.020191
5	R. japonica x baldschuanica	Upper	0.0271907	0.027353	0.0274057	0.0272478	0.0269492	0.02676	0.0267205	0.0266042	0.0265291	0.0262731	0.0253934	0.0245165	0.0245214	0.0250695	0.0249567	0.0238738	0.0229162	0.0227859	0.0230172	0.0237312	0.024842	0.0242402	0.0205976	0.0168403	0.0175271	0.0192492	0.0188767	0.0177791	0.0171044	0.0171208	0.0161447	0.0135228	0.0119659	0.0130392	0.0134883	0.0108795	0.00982327	0.0138346	0.0144111	0.0100844	0.00747293	0.010469	0.0130321	0.0116364	0.00828874	0.00876659	0.0136561
5	R. japonica x baldschuanica	Upper	0.0291195	0.0293516	0.0293658	0.0291932	0.0289822	0.0289294	0.0290808	0.0289877	0.0285726	0.0280003	0.0272199	0.0265416	0.0265047	0.0271154	0.0272776	0.0262244	0.0250023	0.0246235	0.0246098	0.025129	0.0263957	0.0261453	0.0226294	0.0186542	0.019117	0.0208282	0.0203963	0.0191681	0.018553	0.0188923	0.0181164	0.0152685	0.0133257	0.0143042	0.0149613	0.012557	0.0114018	0.0153023	0.015933	0.0114544	0.00858054	0.0117367	0.0146618	0.0132615	0.00941744	0.00961345	0.0149175
5	R. japonica x baldschuanica	Upper	0.040582	0.0406282	0.0405093	0.0401801	0.0398364	0.0397963	0.0400627	0.0400604	0.0396713	0.0390465	0.0381703	0.0374446	0.0372847	0.0376141	0.0375926	0.0365757	0.0354995	0.0351907	0.035112	0.0356041	0.036948	0.0367614	0.0331267	0.0287619	0.0290801	0.0311501	0.0310011	0.0297585	0.0290391	0.0293706	0.0285767	0.0255178	0.0232886	0.0240519	0.0244607	0.0217624	0.0205144	0.0248337	0.0258336	0.0211845	0.0177905	0.0207697	0.0239027	0.0227446	0.0188487	0.0185509	0.0236345
5	R. japonica x baldschuanica	Upper	0.0342353	0.0342299	0.0341888	0.0339516	0.0335734	0.0334911	0.0337875	0.033847	0.033521	0.0329381	0.0320067	0.0311621	0.0311215	0.0317728	0.0318504	0.0306583	0.0292628	0.0287255	0.0287589	0.0294637	0.0308252	0.0305572	0.0269737	0.0230076	0.0236451	0.0253801	0.0248215	0.0236269	0.0231056	0.0234025	0.0226379	0.0198689	0.0179022	0.0187204	0.0191208	0.0164092	0.0150581	0.019103	0.0199369	0.0154565	0.0124206	0.015447	0.0183346	0.0169668	0.0131464	0.0133296	0.018762
5	R. japonica x baldschuanica	Upper	0.00969255	0.00979149	0.00965546	0.00927132	0.00895567	0.00899434	0.00932619	0.00947495	0.00936529	0.00897558	0.00814061	0.00735479	0.00729016	0.00788065	0.00807934	0.00717754	0.00596566	0.0053247	0.00520171	0.00593833	0.0073841	0.0071467	0.00350799	-0.000659974	-7.87e-05	0.00195251	0.00171939	0.000669906	0.00029657	0.000797922	-1.61e-05	-0.00304188	-0.00516941	-0.00421775	-0.00353918	-0.00612807	-0.00744794	-0.00334518	-0.00259329	-0.00716989	-0.0100743	-0.00680954	-0.00380238	-0.00508585	-0.00875145	-0.00851859	-0.00320778
5	R. japonica x baldschuanica	Upper	0.0433605	0.0434018	0.0432886	0.0430359	0.0426883	0.0424687	0.0425555	0.0425507	0.0422338	0.0417037	0.0409233	0.0401594	0.0398206	0.0399176	0.0398208	0.0388921	0.0377542	0.03735	0.0372578	0.0375018	0.0386646	0.0388281	0.0356536	0.0309916	0.0302929	0.0319691	0.0321242	0.031259	0.0305996	0.0307194	0.0299258	0.0269826	0.0244645	0.0249241	0.0257847	0.0236719	0.0216093	0.0248515	0.026373	0.0224044	0.0185971	0.0210034	0.024363	0.0237142	0.0199885	0.0194759	0.0247639
5	R. japonica x baldschuanica	Upper	0.0293463	0.0294809	0.0294482	0.0291564	0.0287264	0.02862	0.0289155	0.0288987	0.0284986	0.0279567	0.027119	0.0263038	0.0260873	0.02656	0.0267911	0.025813	0.0243892	0.0236819	0.0234595	0.0240364	0.0256764	0.0257086	0.0217966	0.0168681	0.0171887	0.0195577	0.0193841	0.0179828	0.0171338	0.0174441	0.0167281	0.0135595	0.0110296	0.0118943	0.0127624	0.00998377	0.00824948	0.0129196	0.0143194	0.00928092	0.00546446	0.00890369	0.0125623	0.0112787	0.00685909	0.00672025	0.0128285
4	R. sachalinensis	Upper	0.0588265	0.0587396	0.0586308	0.0585577	0.0585261	0.058548	0.0585897	0.0585469	0.0583682	0.0580178	0.057586	0.0573297	0.0573294	0.0573829	0.057265	0.0569341	0.0566092	0.0565657	0.0566787	0.056635	0.0564356	0.056046	0.055208	0.0543277	0.0542988	0.0544279	0.0540931	0.0536979	0.0535547	0.0535622	0.053183	0.0523747	0.0518164	0.0517465	0.0515104	0.0507027	0.0504245	0.0514608	0.051614	0.0503516	0.0492491	0.0495821	0.0499747	0.0494497	0.0484019	0.0481773	0.0490647
4	R. sachalinensis	Upper	0.0240433	0.0241314	0.0241727	0.024145	0.0241617	0.0243337	0.0244838	0.0244411	0.0243313	0.0240693	0.0236921	0.0236039	0.0238246	0.0240162	0.0238915	0.0235191	0.0233525	0.0234726	0.0235517	0.023641	0.023735	0.0232586	0.0220698	0.0213684	0.0220963	0.0224683	0.0219843	0.0216067	0.0216926	0.0218799	0.0213891	0.0204712	0.0202367	0.0205633	0.0201307	0.0189014	0.0190507	0.0205801	0.0201881	0.018557	0.0181522	0.0192624	0.0196091	0.0186829	0.0176684	0.0182435	0.0196084
4	R. sachalinensis	Upper	0.0195297	0.0197275	0.0197822	0.0196941	0.019533	0.0195863	0.0198362	0.0198363	0.0195733	0.0192666	0.0190372	0.0190014	0.0190198	0.0188971	0.0186501	0.0184991	0.0186514	0.0188114	0.0187002	0.0185911	0.0185772	0.0181809	0.0172032	0.016519	0.0169148	0.0170509	0.0164667	0.0158683	0.0157419	0.0159624	0.0155326	0.0143656	0.0137778	0.0142159	0.0141206	0.0128799	0.0127678	0.0145577	0.0147196	0.0131758	0.0121044	0.01262	0.0131158	0.0125621	0.0115345	0.011803	0.0132396
4	R. sachalinensis	Upper	0.0441681	0.0441357	0.0438985	0.0437384	0.0437345	0.0437495	0.0437111	0.0435899	0.0435017	0.0435257	0.043563	0.043486	0.0432729	0.043062	0.0429562	0.0429586	0.0430021	0.042934	0.0426811	0.042381	0.0421776	0.0418193	0.0409953	0.0401817	0.0402729	0.0405183	0.0402874	0.0399539	0.0397881	0.039753	0.0393094	0.0383516	0.0377693	0.037992	0.0379161	0.0367734	0.0359975	0.0370058	0.0373317	0.0361501	0.0351964	0.0357739	0.0362216	0.0356263	0.0345934	0.0345079	0.0355881
4	R. sachalinensis	Upper	0.0105078	0.0105926	0.0104864	0.0104307	0.0105419	0.0107653	0.0108544	0.0106642	0.0104768	0.0102986	0.0100664	0.0101383	0.0104886	0.0106732	0.0105036	0.010218	0.0101223	0.0100912	0.00999107	0.0100745	0.010181	0.00953051	0.00815731	0.00767563	0.00879686	0.00908757	0.00834461	0.00780678	0.00777105	0.00796953	0.00751396	0.00647396	0.00630675	0.00712603	0.0070347	0.00575362	0.00601356	0.00783526	0.00723536	0.00515276	0.00457251	0.0057692	0.00617649	0.0052064	0.00400894	0.00454676	0.00611929
4	R. sachalinensis	Upper	0.0300037	0.0299161	0.0298953	0.0300442	0.0302368	0.0303488	0.0303182	0.0300877	0.0297745	0.0294402	0.0291602	0.0291085	0.0292909	0.0295306	0.0294677	0.029113	0.0289116	0.0288876	0.0287846	0.0287099	0.0287206	0.0283282	0.0273419	0.0268137	0.0274418	0.0275357	0.0268409	0.0263065	0.0262388	0.0263768	0.025982	0.025102	0.0247072	0.0249233	0.0246095	0.0233972	0.0231931	0.0245878	0.0244479	0.0228945	0.0221285	0.0228469	0.0232015	0.0224689	0.0214761	0.0219516	0.0234848
4	R. sachalinensis	Upper	0.0114041	0.0116088	0.0116552	0.01167	0.0116568	0.0117309	0.0118351	0.0116889	0.0114129	0.0111598	0.0109615	0.0110126	0.0113245	0.0115202	0.0112471	0.010751	0.0105194	0.0105471	0.0106435	0.010967	0.0112676	0.0105994	0.00898581	0.00827406	0.00940973	0.00972053	0.00882787	0.00826655	0.00861014	0.00914188	0.00851376	0.00716845	0.00686873	0.00760079	0.00750293	0.00621752	0.00630673	0.00803062	0.00755116	0.00571165	0.00544512	0.00677521	0.00694941	0.00556695	0.00411559	0.00488731	0.00706353
4	R. sachalinensis	Upper	0.0206055	0.0206801	0.020713	0.020707	0.0207289	0.0208486	0.0209569	0.020855	0.0207219	0.0205914	0.0202928	0.020066	0.0201961	0.0204388	0.0202692	0.0197354	0.0193964	0.0193836	0.0194762	0.0197849	0.0200815	0.0194354	0.0176905	0.0165506	0.0174295	0.0179449	0.01732	0.0168479	0.0170663	0.0174571	0.0167797	0.0153593	0.0149709	0.0156245	0.01533	0.0136521	0.0134953	0.0155839	0.0152855	0.0130094	0.0122732	0.013742	0.0142855	0.0131143	0.0116172	0.0123587	0.014809
4	R. sachalinensis	Upper	0.0352402	0.0352108	0.0350367	0.0348239	0.0347184	0.0348571	0.0350664	0.0350096	0.0347586	0.0343991	0.0339476	0.03372	0.0338738	0.0340666	0.0338551	0.0333323	0.0329963	0.0329273	0.0328837	0.0330613	0.0334263	0.0329992	0.0313433	0.0300225	0.0306472	0.0310843	0.0304681	0.0298672	0.0297491	0.0299702	0.029511	0.0282782	0.0276951	0.0281372	0.0279593	0.0264209	0.0261701	0.0283224	0.028361	0.0262323	0.0252331	0.0264687	0.0270774	0.0260083	0.0244024	0.0247982	0.0270412
4	R. sachalinensis	Upper	0.00985968	0.00991714	0.0098093	0.00966238	0.00963356	0.00980264	0.00997925	0.00990657	0.0097745	0.00960621	0.00921667	0.00886414	0.00890189	0.00919698	0.00906836	0.00835309	0.00784535	0.00791292	0.00812412	0.00849223	0.00891695	0.00828757	0.00618941	0.0045874	0.00550989	0.00631796	0.00575465	0.00515194	0.00523751	0.00557778	0.00474859	0.00291813	0.00215498	0.00298298	0.00312881	0.00143098	0.000933601	0.0033414	0.0034467	0.000859547	-0.000391826	0.0014365	0.0025868	0.00139177	-0.000645092	-0.000142747	0.00278253
4	R. sachalinensis	Lower	-0.0220833	-0.0220444	-0.0220995	-0.0217606	-0.0209691	-0.0202926	-0.0201838	-0.0200432	-0.0195493	-0.0192956	-0.0186324	-0.0168026	-0.0153597	-0.0159538	-0.0171707	-0.016527	-0.0145669	-0.0136335	-0.0136169	-0.0139622	-0.0157239	-0.0176233	-0.0157229	-0.00927162	-0.00584258	-0.00854498	-0.0111356	-0.0109804	-0.00938942	-0.00914131	-0.00996707	-0.00859297	-0.00553642	-0.00500564	-0.0071599	-0.00775858	-0.00523332	-0.00603479	-0.00905993	-0.00772062	-0.00382907	-0.00468935	-0.00833564	-0.00956357	-0.00723381	-0.00514143	-0.00798601
4	R. sachalinensis	Lower	-0.00924734	-0.00931338	-0.00946935	-0.00917441	-0.00836716	-0.00770097	-0.00773195	-0.007853	-0.00753212	-0.00714487	-0.00623273	-0.00436278	-0.00297524	-0.00346678	-0.00458795	-0.00405759	-0.00228228	-0.0013846	-0.00129374	-0.00165962	-0.00352779	-0.00547723	-0.00365288	0.00261251	0.00595753	0.00334924	0.000835181	0.00101956	0.00267171	0.00299388	0.00217988	0.00348265	0.0063725	0.00678663	0.00473931	0.00431324	0.00685867	0.00595723	0.00280065	0.003922	0.00755957	0.00665372	0.00312348	0.0018346	0.00384815	0.005719	0.0029326
4	R. sachalinensis	Lower	0.00272054	0.00271356	0.00257147	0.00287223	0.00366926	0.00421136	0.00412682	0.00418651	0.00470507	0.00509514	0.00591749	0.00773953	0.00897542	0.00816313	0.00689905	0.00754447	0.00941686	0.0103761	0.0105967	0.010299	0.00839566	0.00652431	0.00851209	0.0146122	0.0174539	0.0146821	0.0123171	0.0125661	0.0140691	0.0142437	0.0135644	0.0151747	0.0182028	0.0184588	0.0162776	0.0158448	0.018094	0.0170319	0.0143939	0.0159573	0.0192979	0.0179267	0.0145251	0.0137496	0.0160187	0.0173867	0.014114
4	R. sachalinensis	Lower	0.00151955	0.00159456	0.00147284	0.00174517	0.00252649	0.00312641	0.00309959	0.00317135	0.00368411	0.00405235	0.00489144	0.00679684	0.00819904	0.00761851	0.00645084	0.00702371	0.00886923	0.00991244	0.0101874	0.0098147	0.00763872	0.00544345	0.00748843	0.0141591	0.0173715	0.0144622	0.0119677	0.0121953	0.0137445	0.0140723	0.0135086	0.0151598	0.018235	0.0184679	0.0162048	0.0158972	0.0185799	0.0176538	0.0148567	0.016543	0.0201119	0.0183624	0.0142894	0.0131987	0.015697	0.0174998	0.0141638
4	R. sachalinensis	Lower	0.0010082	0.00114153	0.00110946	0.00138756	0.00221854	0.00293641	0.00290556	0.0027299	0.00293104	0.00324781	0.00431189	0.00645224	0.00787143	0.00715246	0.0060449	0.00688534	0.00878004	0.00959837	0.00970966	0.00930089	0.00714032	0.0049935	0.00714352	0.014034	0.0174851	0.0145653	0.0117891	0.0117585	0.0132812	0.0136497	0.013124	0.0148492	0.0180256	0.0183614	0.0161427	0.0158322	0.0183809	0.0171588	0.0141131	0.0156406	0.0192691	0.0177707	0.013744	0.0125128	0.0149085	0.0166439	0.0132383
4	R. sachalinensis	Lower	-0.00350221	-0.0034912	-0.00367785	-0.00338427	-0.00261038	-0.00208236	-0.00213514	-0.00208283	-0.00160505	-0.00117148	-0.000230897	0.00163594	0.00286816	0.00207104	0.000797681	0.00152729	0.00357547	0.00463356	0.00491712	0.0046564	0.00254635	0.000327292	0.00246445	0.0095173	0.0130612	0.00999179	0.00718047	0.0074637	0.00942862	0.00996869	0.00926165	0.0107315	0.0137423	0.0140085	0.0117748	0.0114084	0.0140053	0.0128888	0.00981712	0.0115113	0.015554	0.0142354	0.0101555	0.00884435	0.0112012	0.0129654	0.00951434
4	R. sachalinensis	Lower	-0.0195848	-0.019551	-0.0195939	-0.0192464	-0.0184071	-0.0176784	-0.0176023	-0.017627	-0.0173409	-0.0171146	-0.0162383	-0.0141226	-0.0125192	-0.0132173	-0.0146208	-0.0138864	-0.0116495	-0.0106206	-0.0105545	-0.0107203	-0.0125435	-0.0147082	-0.0127104	-0.00580506	-0.00230429	-0.00532654	-0.00809596	-0.00787936	-0.00602469	-0.00549009	-0.00615611	-0.00465614	-0.00159816	-0.00132505	-0.00366127	-0.00410813	-0.00140042	-0.00241697	-0.00557554	-0.0039889	8.15e-05	-0.00111471	-0.00515168	-0.00645287	-0.00393689	-0.00191895	-0.00538866
4	R. sachalinensis	Lower	0.00831256	0.00849886	0.00850899	0.00888211	0.00976504	0.0103846	0.0102011	0.0100112	0.0103387	0.0107484	0.011855	0.0140957	0.0155738	0.0147087	0.0133776	0.01413	0.0161306	0.0171167	0.0172658	0.0167586	0.014515	0.0125007	0.0150374	0.0221387	0.0251593	0.0218356	0.0191298	0.019367	0.0211743	0.0217677	0.0213512	0.0230717	0.026047	0.0260487	0.0236041	0.0233027	0.0257643	0.0241003	0.0209596	0.0229338	0.027032	0.0255593	0.0215207	0.020559	0.0233035	0.0249108	0.0208663
4	R. sachalinensis	Lower	0.00831412	0.00821489	0.00805698	0.0083564	0.00913741	0.00970148	0.00958087	0.00953502	0.00997769	0.0103246	0.0112192	0.0133546	0.0149864	0.0142719	0.0128587	0.0135337	0.0155744	0.0165368	0.0167399	0.0164999	0.0143942	0.0122217	0.0145421	0.0215985	0.0248227	0.0216973	0.0190453	0.0192471	0.020919	0.0213286	0.0208668	0.0227522	0.0259211	0.0259978	0.02362	0.0233593	0.0258275	0.0241966	0.021103	0.0230965	0.026953	0.0251454	0.0210774	0.0201264	0.0227224	0.0243367	0.0205705
4	R. sachalinensis	Lower	-0.0105116	-0.0104807	-0.0105614	-0.0101582	-0.00920874	-0.00841677	-0.00835993	-0.00843005	-0.0080681	-0.00765168	-0.00660045	-0.00437686	-0.00275087	-0.00349468	-0.00499545	-0.00441523	-0.00228045	-0.00113654	-0.000865037	-0.000991546	-0.00294489	-0.00518027	-0.00294252	0.00439914	0.00794665	0.00471113	0.00188077	0.00208519	0.00388478	0.00438092	0.00391056	0.00587946	0.009212	0.00930423	0.00677585	0.00646741	0.00937187	0.0080919	0.0047674	0.00664913	0.0109283	0.00931448	0.00480824	0.00345085	0.00608926	0.00794429	0.00417025
4	R. sachalinensis	Lower	0.0133644	0.0134405	0.0134801	0.0137113	0.0141637	0.0145191	0.0145438	0.0145817	0.0148224	0.0148647	0.0151999	0.0164498	0.0174924	0.0170729	0.0160639	0.0162406	0.0174869	0.0181403	0.0181337	0.0180283	0.0169856	0.01538	0.0158079	0.0195228	0.0222157	0.0208296	0.0188954	0.0186565	0.0196544	0.0199602	0.0191859	0.0194413	0.0211665	0.0218663	0.0205307	0.0195419	0.0210638	0.0212893	0.0192411	0.0194173	0.0218432	0.0217042	0.0193708	0.0180936	0.0189504	0.0203549	0.0192531
4	R. sachalinensis	Lower	-0.00105678	-0.000873512	-0.000790183	-0.000598845	-8.11e-05	0.000449737	0.000604301	0.000685149	0.000865265	0.000870471	0.00134844	0.00278749	0.00388415	0.0034599	0.00256947	0.00288433	0.00414006	0.0048984	0.00507214	0.00484879	0.00355869	0.00203759	0.00290153	0.00699642	0.0095283	0.00789796	0.00600702	0.00579915	0.00679687	0.00729048	0.00686177	0.00747648	0.00930737	0.00977315	0.00825746	0.00741991	0.00914617	0.00924403	0.00713457	0.0074197	0.00978333	0.00943946	0.00709778	0.00598982	0.00709173	0.00853802	0.00710519
4	R. sachalinensis	Lower	0.00321199	0.0033562	0.00338696	0.00364101	0.00416106	0.0046459	0.00479687	0.00485593	0.00504806	0.00512556	0.00566855	0.00724121	0.00849715	0.0079679	0.00685667	0.00728719	0.00879723	0.00944718	0.00939919	0.00916859	0.00773045	0.00584484	0.00666117	0.0113334	0.0143563	0.0124721	0.0103081	0.0103124	0.011615	0.0119699	0.011177	0.0118032	0.014021	0.0147475	0.0133278	0.0126335	0.014391	0.0140184	0.0115087	0.0119842	0.0147455	0.0143207	0.0116747	0.0104296	0.0116341	0.0131829	0.0114403
4	R. sachalinensis	Lower	0.0145808	0.0145972	0.0144882	0.0146413	0.015195	0.0157236	0.0158672	0.0160288	0.0163357	0.0164101	0.0169089	0.018313	0.0192916	0.0186716	0.0177564	0.0183814	0.0198307	0.0203602	0.0203061	0.0200516	0.0186543	0.0172014	0.0187552	0.0235441	0.0257247	0.0235	0.0216346	0.0218818	0.0231684	0.0234181	0.0228339	0.0237329	0.0257423	0.0260063	0.0244344	0.02395	0.0253942	0.0243263	0.0221447	0.0233342	0.026052	0.0251041	0.0224029	0.0216254	0.0233166	0.0246609	0.022368
4	R. sachalinensis	Lower	-0.00897818	-0.00900649	-0.00903533	-0.00872003	-0.00807534	-0.00760266	-0.00757421	-0.00752903	-0.00723047	-0.00702753	-0.00637693	-0.00474277	-0.00344162	-0.00387514	-0.00488931	-0.00444307	-0.00292785	-0.00210379	-0.00192299	-0.00214161	-0.00369629	-0.00557271	-0.0045397	0.000442787	0.00353738	0.00148587	-0.000804656	-0.000771462	0.0006284	0.001049	0.000425771	0.0013476	0.00373162	0.00428164	0.0024859	0.0015984	0.00358267	0.00349749	0.00113575	0.00188691	0.00501255	0.00460564	0.00164865	0.000239741	0.00159659	0.00325172	0.00134309
4	R. sachalinensis	Lower	0.0131411	0.0132594	0.0131321	0.0132183	0.0138465	0.0144729	0.0144947	0.0144234	0.0146729	0.0148761	0.0155255	0.0171289	0.0183707	0.0178466	0.0167829	0.0173662	0.0190686	0.019851	0.0198756	0.0195203	0.0178342	0.0161151	0.0177644	0.0232881	0.0261846	0.0237872	0.021419	0.0214581	0.0228563	0.0231408	0.0224779	0.023715	0.0263991	0.0268316	0.0248977	0.0242123	0.0260919	0.0252598	0.0226555	0.0237277	0.0268833	0.0259574	0.0227877	0.0217486	0.0235158	0.0248646	0.0222674
4	R. sachalinensis	Lower	0.0186223	0.0185336	0.0184192	0.0187091	0.0193979	0.0199605	0.0200399	0.0200733	0.020295	0.0204404	0.0212075	0.02298	0.0241516	0.0234186	0.0222833	0.0228602	0.0244564	0.025107	0.025146	0.0249043	0.023183	0.0214124	0.0234117	0.0295318	0.0324498	0.029669	0.0271757	0.0272807	0.0287569	0.0291257	0.0285434	0.0298272	0.0324936	0.0329055	0.0310974	0.0306486	0.0324543	0.031277	0.0287834	0.0303623	0.0338014	0.0324581	0.0286194	0.0272681	0.0294325	0.0313555	0.0284357
4	R. sachalinensis	Lower	-0.0120305	-0.0119473	-0.0119523	-0.0115899	-0.0108538	-0.0103322	-0.0103273	-0.0102213	-0.00975742	-0.00950605	-0.00889877	-0.00718104	-0.00572664	-0.00622771	-0.00749116	-0.00701464	-0.00517193	-0.0042488	-0.00417128	-0.0043878	-0.00605922	-0.00810625	-0.00656288	-0.000387407	0.00308714	0.000570342	-0.00183419	-0.00157958	-5.69e-05	0.0001091	-0.000797254	0.000436479	0.00345921	0.00408925	0.00200116	0.00145977	0.00418971	0.00353983	0.000378964	0.00154631	0.00545937	0.0046365	0.000788901	-0.000691886	0.00162294	0.00382375	0.000942734
4	R. sachalinensis	Lower	0.0132171	0.0131409	0.0129459	0.0132228	0.0140059	0.0146649	0.0147492	0.014734	0.0149366	0.0150679	0.0158436	0.0177085	0.01896	0.0181897	0.016985	0.0175828	0.0193148	0.0201852	0.0204237	0.0201614	0.0182072	0.0163163	0.0184631	0.0247487	0.0275126	0.0245446	0.0220913	0.022321	0.0238275	0.0241282	0.0236484	0.025248	0.0279635	0.0279405	0.0258286	0.025752	0.0281973	0.0268203	0.0239599	0.0256826	0.0291949	0.0275061	0.0235676	0.0225076	0.0248839	0.0264867	0.023202
4	R. sachalinensis	Lower	0.0130135	0.0130955	0.0130249	0.0133051	0.0140519	0.0146252	0.0146335	0.0147074	0.0150719	0.015256	0.0159269	0.017621	0.0188732	0.0182869	0.0171918	0.0178651	0.0198312	0.0209354	0.0211217	0.0205472	0.0182557	0.0161058	0.018104	0.0245752	0.0277585	0.0249175	0.0224185	0.022646	0.0242453	0.0247303	0.0242802	0.0258012	0.0286373	0.0288634	0.0267373	0.0263207	0.0285972	0.0273602	0.024422	0.026023	0.0297466	0.0284786	0.0247499	0.0236101	0.0258749	0.027583	0.024326
6	R. japonica x sachalinensis (R. bohemica)	Lower	0.0294029	0.0293839	0.0293192	0.0294867	0.0298843	0.0301672	0.0301406	0.030117	0.0302825	0.0304011	0.0307648	0.031683	0.0323919	0.0320744	0.0313812	0.0316051	0.0325391	0.0328959	0.0327255	0.0325011	0.031622	0.0304578	0.0310467	0.0340995	0.0359053	0.0344629	0.0328435	0.0327144	0.0336361	0.0339894	0.0334716	0.0338251	0.0352556	0.035625	0.0344309	0.0337097	0.0346998	0.0345105	0.0330567	0.0335186	0.0353148	0.0347969	0.0327477	0.0317502	0.0324887	0.033471	0.0323521
6	R. japonica x sachalinensis (R. bohemica)	Lower	0.0147362	0.0147622	0.0147847	0.0150515	0.0155964	0.015933	0.0158683	0.0158913	0.0160984	0.016114	0.0163902	0.0173562	0.0181143	0.0177062	0.0168761	0.0170968	0.0181855	0.0187887	0.018895	0.0188919	0.0180556	0.0166983	0.0170565	0.0202029	0.0223683	0.0210655	0.0194006	0.0191657	0.0199847	0.0203222	0.0198271	0.0203252	0.0220103	0.0224385	0.0210405	0.0202173	0.0216873	0.021826	0.0199389	0.0200294	0.022053	0.0219587	0.0201133	0.0192297	0.0201564	0.0212534	0.0198789
6	R. japonica x sachalinensis (R. bohemica)	Lower	0.0190755	0.0190176	0.0189309	0.0191217	0.0195847	0.0198044	0.0195314	0.0192974	0.019407	0.0195087	0.0198745	0.0209289	0.0217768	0.0213951	0.0206221	0.0208589	0.0217821	0.0222054	0.0221447	0.0218602	0.0208856	0.0197659	0.0204687	0.0236443	0.0254815	0.0239704	0.0223423	0.0222015	0.0229699	0.0231389	0.0225891	0.0230508	0.0245046	0.0247739	0.0235506	0.0229089	0.0240153	0.023719	0.0220224	0.0223638	0.0241465	0.0236068	0.0215871	0.0206796	0.0214978	0.0224468	0.0211527
6	R. japonica x sachalinensis (R. bohemica)	Lower	0.0088776	0.00889362	0.00880093	0.00884783	0.00925313	0.00975413	0.00997883	0.0101359	0.0103598	0.0103926	0.0106954	0.0116889	0.0124701	0.0120832	0.0112835	0.0114975	0.0124541	0.0128269	0.0127468	0.012662	0.0118033	0.0105013	0.0110309	0.0143526	0.0165254	0.0151352	0.0134566	0.0133239	0.014201	0.0144034	0.0137446	0.0142339	0.0160712	0.0166684	0.0152833	0.0143374	0.0156102	0.0156508	0.0138694	0.0140455	0.0159594	0.0156719	0.0135977	0.0124776	0.0133618	0.0147527	0.0137525
6	R. japonica x sachalinensis (R. bohemica)	Lower	0.0140355	0.0139663	0.0137832	0.0138675	0.014405	0.0149179	0.0149822	0.0148926	0.0149454	0.014977	0.0153465	0.0164173	0.0173024	0.0170291	0.0162343	0.0163055	0.0171961	0.0177126	0.0178349	0.0178122	0.0168246	0.0153929	0.015989	0.0196707	0.0221231	0.0205673	0.0186915	0.0185724	0.0194803	0.0195472	0.018702	0.0191422	0.0210264	0.0217044	0.0204493	0.019629	0.0209957	0.0208517	0.0186825	0.0186697	0.0206774	0.0205321	0.0186525	0.0177255	0.0185684	0.0195733	0.0180722
6	R. japonica x sachalinensis (R. bohemica)	Lower	0.0260601	0.0261913	0.0261508	0.0262636	0.0267017	0.0270962	0.0270854	0.0269919	0.0270457	0.0270111	0.027342	0.0284132	0.0292519	0.0288708	0.0281042	0.0284945	0.0297386	0.0303193	0.030243	0.0299021	0.028531	0.0267785	0.027317	0.0311819	0.0338048	0.0323201	0.0304072	0.0301175	0.0309015	0.0311284	0.0305937	0.0311013	0.0326852	0.0329897	0.0315783	0.0308047	0.0321268	0.031847	0.0298299	0.0301955	0.0325009	0.0322162	0.0299006	0.0286562	0.029517	0.0308245	0.0295754
6	R. japonica x sachalinensis (R. bohemica)	Lower	0.0114038	0.0115308	0.0113767	0.0114125	0.0119322	0.0124668	0.012464	0.0123753	0.0125515	0.0126134	0.0129564	0.0140735	0.0150206	0.0146725	0.0138167	0.0140358	0.0150606	0.0156035	0.0157434	0.0156	0.0144384	0.0131059	0.0140534	0.0178573	0.0199787	0.0183336	0.0166849	0.016683	0.0174814	0.0173969	0.0167168	0.0175334	0.0194526	0.0198158	0.0184936	0.0179932	0.0193689	0.0188115	0.0168809	0.0176436	0.0201105	0.0195728	0.0170147	0.0157865	0.0167768	0.0179664	0.0165075
6	R. japonica x sachalinensis (R. bohemica)	Lower	0.0196749	0.0199914	0.0200999	0.0202211	0.0205585	0.020785	0.0206026	0.0205039	0.0207448	0.0208302	0.0212056	0.0225087	0.0236085	0.0232321	0.0223198	0.0225165	0.0236119	0.0242597	0.0243697	0.0241561	0.0228797	0.0213086	0.0221664	0.0262894	0.0288145	0.0270934	0.0250668	0.0248313	0.0257523	0.0259584	0.0253079	0.025886	0.0276179	0.0277956	0.0262266	0.0256936	0.0274891	0.0273108	0.0252547	0.0257173	0.027911	0.0273062	0.0249414	0.0238897	0.0250025	0.0263746	0.0249655
6	R. japonica x sachalinensis (R. bohemica)	Lower	0.000881726	0.000798024	0.00065773	0.000784006	0.00135541	0.0019056	0.00191548	0.00181743	0.00203116	0.00223096	0.0027248	0.00396532	0.00487749	0.00427349	0.00322156	0.00357122	0.0049326	0.00560566	0.00568819	0.00558416	0.00442915	0.00293462	0.00375879	0.00772618	0.0101279	0.00844998	0.00659855	0.00651531	0.00752195	0.00781844	0.00730117	0.00807064	0.0099702	0.0102834	0.00876069	0.00809247	0.00970045	0.00939947	0.00727275	0.0077607	0.0101058	0.00965699	0.00729367	0.0061646	0.00733802	0.00886041	0.00734156
6	R. japonica x sachalinensis (R. bohemica)	Lower	-0.0141013	-0.0138792	-0.0138019	-0.0136329	-0.0130504	-0.0124573	-0.0123944	-0.0124371	-0.0122069	-0.0120777	-0.0116764	-0.0104741	-0.00940531	-0.00962894	-0.0104482	-0.0101792	-0.0089147	-0.00826995	-0.00834248	-0.00855032	-0.00965228	-0.011255	-0.0105682	-0.00628155	-0.00334604	-0.00495953	-0.00702729	-0.00724344	-0.00617538	-0.00578205	-0.00637088	-0.00564246	-0.00349828	-0.00291756	-0.0044596	-0.0051866	-0.00313487	-0.00295745	-0.00528279	-0.00505619	-0.00249106	-0.00268122	-0.00512241	-0.00639505	-0.00524113	-0.00354212	-0.00499643
6	R. japonica x sachalinensis (R. bohemica)	Lower	0.0291709	0.0290844	0.0290497	0.0292423	0.0297248	0.030053	0.0299161	0.0298737	0.0301486	0.0302771	0.0306314	0.0315956	0.0322619	0.0318173	0.0310726	0.0314319	0.0326187	0.0331552	0.0330856	0.0328356	0.031662	0.0303442	0.0314556	0.0353505	0.0371882	0.0353635	0.0338568	0.0340028	0.034914	0.0350846	0.0347521	0.0359099	0.0379425	0.0379916	0.0363471	0.0359508	0.0374786	0.036481	0.0342536	0.0353473	0.038183	0.0374328	0.0346093	0.0335405	0.0349795	0.0361045	0.033891
6	R. japonica x sachalinensis (R. bohemica)	Lower	0.0275487	0.0275723	0.027402	0.0273581	0.0277222	0.0280584	0.0279896	0.0279725	0.0281945	0.0282832	0.0285948	0.0295413	0.0302903	0.0298922	0.029126	0.0294736	0.0306597	0.0312663	0.0312355	0.0309392	0.0298019	0.0284356	0.0293262	0.0332561	0.0355579	0.0339865	0.0323343	0.0323623	0.0334375	0.0336825	0.0330107	0.0336451	0.0354635	0.0357482	0.0343478	0.0340001	0.0356347	0.0349612	0.0328335	0.0336823	0.0363998	0.0359272	0.0332468	0.0320409	0.0333522	0.0346714	0.0327891
6	R. japonica x sachalinensis (R. bohemica)	Lower	0.0247871	0.0247886	0.0248105	0.0250178	0.0254101	0.0256769	0.0256327	0.0255784	0.0255741	0.0254887	0.0259261	0.0271165	0.0278702	0.0272784	0.02646	0.0269491	0.0281676	0.0286179	0.0285692	0.0283652	0.0272211	0.0259221	0.0269324	0.0307581	0.0328056	0.0311686	0.0296387	0.0296832	0.0304932	0.030625	0.0302191	0.031077	0.0327759	0.0328417	0.0314925	0.0313137	0.0327949	0.0317732	0.0296381	0.030778	0.0336443	0.0329149	0.030119	0.0290623	0.0303973	0.0314308	0.0292885
6	R. japonica x sachalinensis (R. bohemica)	Lower	0.0264257	0.0263738	0.0263635	0.0266074	0.0271461	0.0275729	0.0274647	0.0271813	0.0271632	0.0273101	0.0279408	0.029265	0.0301636	0.0296041	0.0286249	0.0288971	0.0301206	0.0307501	0.0306748	0.0302671	0.0290208	0.0277332	0.028832	0.0328762	0.0350944	0.0333527	0.0315636	0.0313852	0.0322234	0.0325279	0.0321029	0.0329329	0.0349257	0.0353142	0.033919	0.0335217	0.035036	0.0342481	0.0320779	0.0329669	0.035721	0.0351562	0.0325033	0.0314631	0.032782	0.0338806	0.0318003
6	R. japonica x sachalinensis (R. bohemica)	Lower	0.011763	0.0118776	0.0119293	0.0120993	0.0124941	0.0127884	0.012769	0.0127836	0.0129524	0.0130852	0.0136282	0.0147445	0.015429	0.0149714	0.0143138	0.0148037	0.0159783	0.0164072	0.016317	0.016155	0.0151024	0.0137995	0.0148733	0.0189954	0.0212202	0.0193658	0.0175581	0.0175735	0.0186232	0.0189747	0.0186008	0.0194906	0.021441	0.0217883	0.0202978	0.0197699	0.0213976	0.0208175	0.0187176	0.0196851	0.0224483	0.0217451	0.0190017	0.0180129	0.0195927	0.0210662	0.018983
6	R. japonica x sachalinensis (R. bohemica)	Lower	0.0212967	0.0211803	0.0211457	0.0214251	0.0219582	0.0223269	0.0222956	0.0222295	0.0223242	0.0223958	0.0229097	0.0240895	0.024843	0.0243043	0.0235062	0.0239704	0.0252351	0.02581	0.0257885	0.0254622	0.0241704	0.0228458	0.0240774	0.0282883	0.0304234	0.0284643	0.0265658	0.0264745	0.0273684	0.0274771	0.0270093	0.0280908	0.0302419	0.030589	0.0291354	0.0287801	0.0303145	0.0294168	0.0274594	0.028818	0.0316028	0.0305024	0.0274609	0.0264512	0.0281413	0.0294983	0.0271653
6	R. japonica x sachalinensis (R. bohemica)	Lower	0.0245746	0.0244612	0.0243143	0.0245079	0.0251239	0.0255858	0.0254948	0.0252881	0.0252439	0.0252805	0.025903	0.0272513	0.0280842	0.0274757	0.0266452	0.027178	0.0284322	0.0289077	0.0289001	0.0286452	0.0272555	0.0257684	0.0269403	0.0311527	0.0333657	0.0316243	0.0299518	0.0299621	0.0308454	0.0308954	0.0303663	0.0313698	0.0334071	0.0336401	0.0321317	0.0318015	0.0333559	0.0324388	0.0304422	0.031681	0.0343351	0.0332953	0.0304163	0.0294194	0.0309245	0.0322099	0.0301306
6	R. japonica x sachalinensis (R. bohemica)	Lower	0.0265739	0.0265675	0.0264168	0.0264778	0.0269097	0.0272826	0.0272887	0.0272679	0.0273202	0.0272317	0.0276765	0.0290665	0.03015	0.0297892	0.0289221	0.0291244	0.0301953	0.030805	0.0307995	0.0303576	0.0289664	0.0275084	0.0285753	0.0328999	0.0354192	0.0335892	0.0315426	0.0312741	0.0321573	0.0323726	0.0318047	0.0326267	0.0346654	0.0350296	0.0336356	0.0333499	0.0350416	0.0343066	0.0320632	0.0328279	0.0354176	0.0349052	0.0324768	0.0314658	0.0326742	0.0338952	0.0320483
6	R. japonica x sachalinensis (R. bohemica)	Lower	0.0032822	0.00327489	0.00325116	0.00346319	0.00396983	0.00437035	0.004359	0.00430763	0.00445674	0.00462128	0.00522949	0.00652132	0.00745195	0.00698522	0.00597113	0.00619589	0.00751162	0.00822567	0.00820432	0.00793682	0.00676488	0.00531434	0.00627581	0.0104986	0.0129412	0.011207	0.00949568	0.00957656	0.0105392	0.010581	0.00982281	0.0105544	0.0126431	0.0131716	0.0117401	0.011232	0.0131514	0.0129537	0.0108101	0.0115012	0.0140857	0.0134693	0.0108664	0.00981372	0.0111621	0.0124789	0.0105443
6	R. japonica x sachalinensis (R. bohemica)	Lower	0.014719	0.0148719	0.0150101	0.0153	0.0158468	0.0162471	0.0161284	0.0159153	0.0159497	0.0159669	0.0163788	0.0176535	0.0187384	0.0184568	0.0176642	0.0178867	0.0188649	0.0193757	0.0194804	0.0193533	0.018214	0.0168077	0.0177656	0.0218366	0.0240649	0.0221216	0.0202715	0.0204009	0.0215616	0.0218413	0.0212607	0.02203	0.0239703	0.0242238	0.0226397	0.0221443	0.0239077	0.0234851	0.0213982	0.0221356	0.0245943	0.0239642	0.0214958	0.0205106	0.0217267	0.0228938	0.0210681
0	R. japonica var. japonica	Lower	0.0313828	0.0313895	0.0314421	0.0314123	0.0314618	0.0316789	0.0316742	0.031352	0.0310958	0.0309332	0.0308097	0.0309063	0.0311096	0.0311245	0.0309508	0.0308704	0.0309911	0.0309808	0.0308024	0.0307467	0.0305127	0.0297819	0.029236	0.0299893	0.0312435	0.031027	0.0301798	0.0298578	0.0300665	0.0302178	0.0297899	0.0293705	0.029636	0.0298573	0.0292962	0.0287972	0.029559	0.0299463	0.0289657	0.0286352	0.0295663	0.0298511	0.0289677	0.0281005	0.0281531	0.0290698	0.0292243
0	R. japonica var. japonica	Lower	0.0167865	0.0166557	0.0166332	0.016732	0.0169176	0.0170797	0.0170928	0.0169647	0.0168021	0.0165866	0.0163961	0.016464	0.016675	0.0166453	0.0164056	0.0164019	0.0167485	0.016975	0.0169085	0.0168714	0.0166091	0.0156189	0.0147269	0.0155361	0.0172096	0.0172454	0.0163953	0.0158998	0.0160038	0.0162795	0.0160159	0.0156802	0.0160584	0.0165295	0.0160638	0.0152369	0.015794	0.0165619	0.0156945	0.0150392	0.0158216	0.0164685	0.015919	0.0150497	0.0149227	0.0157699	0.0160815
0	R. japonica var. japonica	Lower	0.0212797	0.0213195	0.0212422	0.0211991	0.0212635	0.0212622	0.0212267	0.0212538	0.0212018	0.0209966	0.0209187	0.0211468	0.021392	0.0212673	0.0208948	0.0208161	0.0211196	0.021368	0.0214306	0.0213241	0.0207818	0.0198564	0.0194736	0.0207145	0.0222041	0.0217858	0.0207924	0.0206069	0.0211268	0.0214011	0.0208309	0.0203796	0.0208942	0.0213256	0.0207003	0.0201045	0.0210351	0.0215115	0.0203076	0.019918	0.0211949	0.0216533	0.0204781	0.0192734	0.0192217	0.0202009	0.0203928
0	R. japonica var. japonica	Lower	0.0344994	0.0344589	0.0344232	0.034447	0.0345633	0.034618	0.034461	0.0342736	0.0341947	0.0340462	0.0339935	0.0342921	0.0345031	0.0341749	0.0336614	0.0335301	0.0338112	0.0340706	0.0340902	0.0339788	0.0335282	0.0326074	0.0322243	0.0336216	0.0352607	0.0348487	0.0336894	0.0330711	0.0331041	0.0332901	0.033129	0.0331715	0.0338195	0.0341205	0.0334843	0.0329826	0.0337658	0.0338672	0.0325819	0.0322643	0.0333333	0.0335353	0.0324879	0.031527	0.0314349	0.0320394	0.0319391
0	R. japonica var. japonica	Lower	0.0274002	0.0273108	0.0272974	0.0273228	0.0274064	0.0274657	0.0274422	0.0274075	0.0274088	0.0274018	0.0274749	0.027705	0.0277807	0.027399	0.0269224	0.0269349	0.0273759	0.0276697	0.0276452	0.0275034	0.0271393	0.0264526	0.0262255	0.027461	0.0288111	0.0284228	0.0274849	0.0270295	0.0270958	0.0271478	0.026817	0.0268991	0.0276927	0.0279134	0.0270965	0.0265789	0.0274422	0.0275848	0.0263488	0.0261493	0.02744	0.0277769	0.0267235	0.0258683	0.0260225	0.0266797	0.0263693
0	R. japonica var. japonica	Lower	0.0147421	0.014673	0.0146422	0.0146192	0.0147287	0.014972	0.0150997	0.0150927	0.0151045	0.0150127	0.0150075	0.0154271	0.0158852	0.0157746	0.0152277	0.0150197	0.0154291	0.0157645	0.015737	0.0156699	0.0152943	0.0144743	0.0143263	0.0159953	0.0176872	0.017189	0.0160964	0.0158	0.0161861	0.0162916	0.015755	0.0157829	0.0168141	0.0172824	0.0164605	0.0158434	0.0169708	0.0173959	0.0160398	0.0158514	0.0173664	0.0175583	0.0160807	0.014945	0.0152058	0.0163157	0.016125
0	R. japonica var. japonica	Lower	0.0123869	0.0124804	0.0125581	0.012588	0.0126701	0.0128329	0.0129613	0.0130335	0.0129769	0.0126963	0.0126062	0.0130537	0.0135503	0.0133854	0.0128058	0.0127357	0.0132608	0.0136071	0.0136536	0.0137075	0.0134306	0.0126949	0.0126138	0.0142783	0.0157881	0.0149908	0.0136906	0.0134507	0.0141613	0.0145821	0.0140373	0.01378	0.0145951	0.0151648	0.0145837	0.0140681	0.0149665	0.0150242	0.0135381	0.0133241	0.0147784	0.0150813	0.0138625	0.012931	0.0133563	0.0145008	0.0141106
0	R. japonica var. japonica	Lower	0.0162723	0.0164353	0.0165863	0.0167237	0.016918	0.0170015	0.0168712	0.0167892	0.0168242	0.0168399	0.0170667	0.0175911	0.0178762	0.0175319	0.0170324	0.0170989	0.0176807	0.0180427	0.0179632	0.0177287	0.0171815	0.0163418	0.0163344	0.0181935	0.0199381	0.0193452	0.0181609	0.0178471	0.0182696	0.0184352	0.017997	0.0181676	0.0194015	0.0200545	0.0191246	0.018136	0.0189569	0.019245	0.017749	0.017446	0.0190832	0.0196823	0.0185081	0.0174444	0.0177014	0.0187599	0.0184892
0	R. japonica var. japonica	Lower	0.0211309	0.0210883	0.0210074	0.0210132	0.0212263	0.0213673	0.0212689	0.021159	0.0211254	0.0211002	0.0213597	0.0220127	0.0224477	0.0221816	0.0217013	0.0218544	0.0225427	0.0228075	0.0225558	0.0222918	0.0217642	0.0208703	0.0208041	0.0226179	0.0241692	0.0234358	0.0223442	0.0221333	0.0225578	0.0227352	0.0223228	0.0224969	0.0237656	0.0244408	0.0235049	0.0226112	0.023514	0.0236875	0.0221341	0.0218891	0.0234688	0.0238567	0.0225622	0.0214742	0.0217045	0.0226002	0.0220479
0	R. japonica var. japonica	Lower	0.0311861	0.0311764	0.0311723	0.0312228	0.0313684	0.0314774	0.0314046	0.0312968	0.0312658	0.031158	0.0312808	0.031922	0.032444	0.0321804	0.0315648	0.0315256	0.0320923	0.0324168	0.0323095	0.0320084	0.0311761	0.0301462	0.0305051	0.032999	0.0346927	0.0336589	0.0323823	0.0321726	0.0326047	0.0326254	0.0320822	0.0323671	0.0337734	0.0343853	0.0334599	0.0328087	0.033652	0.0333374	0.0317953	0.0320175	0.03367	0.0333471	0.0314597	0.0303771	0.0309096	0.0319211	0.0311298
4	R. sachalinensis	Upper	-0.000218062	-4.52e-05	-7.06e-05	0.000318878	0.00120467	0.00179574	0.00167622	0.0017233	0.00224485	0.0025915	0.00353313	0.00571596	0.00731683	0.00660376	0.00527412	0.00607322	0.00825747	0.00929641	0.00940848	0.00900916	0.0068296	0.00470542	0.00729803	0.0148782	0.0184167	0.0151721	0.0123529	0.012597	0.0144827	0.0148089	0.0139294	0.0157203	0.0192467	0.0195378	0.0169856	0.0165363	0.0192213	0.0178142	0.0145999	0.0166542	0.0209899	0.0193232	0.0147975	0.0135006	0.0162741	0.0182226	0.0142341
4	R. sachalinensis	Upper	-0.00502417	-0.00484593	-0.00479351	-0.00425953	-0.0032135	-0.00252959	-0.00272597	-0.00285246	-0.00242043	-0.00208615	-0.00105373	0.00134191	0.00300497	0.00214767	0.000762389	0.00169592	0.00398492	0.00495876	0.00508691	0.00481817	0.00250504	-2.03e-07	0.00243699	0.010426	0.01442	0.0109876	0.00779225	0.00794128	0.00997678	0.0104289	0.0095199	0.0112963	0.0150025	0.0155592	0.0131521	0.0127559	0.0154982	0.0138998	0.0104205	0.0126343	0.0173385	0.0155741	0.0107595	0.00935133	0.0122302	0.0143842	0.0104051
4	R. sachalinensis	Upper	0.00154903	0.00151674	0.00132407	0.00166275	0.0026	0.00329654	0.00324279	0.0032926	0.00382996	0.00430644	0.00555025	0.0080436	0.00966965	0.00877071	0.0073999	0.00834131	0.0105967	0.0116369	0.0118308	0.0112639	0.00858584	0.00636148	0.00954715	0.017789	0.0211612	0.0174283	0.0146443	0.0152467	0.0172501	0.0175199	0.0169172	0.0191558	0.0226871	0.022578	0.0198943	0.0197956	0.0226767	0.0208239	0.0175309	0.0200702	0.0245402	0.0223205	0.0174603	0.0164467	0.019884	0.0219404	0.0171701
4	R. sachalinensis	Upper	0.00976946	0.00980447	0.00961231	0.0100356	0.0111422	0.0119764	0.0119055	0.0117855	0.0120786	0.0122976	0.0134145	0.0159543	0.0176896	0.0168742	0.015489	0.0164178	0.0187967	0.0199461	0.020127	0.019521	0.0167611	0.0144479	0.0177058	0.0260727	0.0293568	0.025437	0.0224295	0.0228873	0.0250455	0.0255481	0.025037	0.0273943	0.0311288	0.0311379	0.0285257	0.0285701	0.031371	0.029015	0.0253936	0.0280236	0.032756	0.0304654	0.0253323	0.0242006	0.0275364	0.0293175	0.0244657
4	R. sachalinensis	Upper	-0.00331984	-0.0032348	-0.00333134	-0.00293784	-0.00197291	-0.00128253	-0.00142112	-0.00147738	-0.000987317	-0.000528175	0.000700148	0.00325039	0.00502655	0.00411532	0.00249708	0.00342159	0.00603398	0.00727045	0.00738366	0.0068403	0.0042307	0.00188391	0.00503636	0.0137488	0.0176342	0.0137774	0.0105924	0.0108872	0.0128398	0.0131659	0.0124769	0.0147656	0.0187754	0.0191665	0.0165481	0.0165066	0.0198136	0.0177338	0.0136231	0.0160117	0.0212092	0.0193136	0.0140751	0.0127147	0.0161856	0.018612	0.0139196
4	R. sachalinensis	Upper	0.00538656	0.00537939	0.0053091	0.00579773	0.0068862	0.00770201	0.00760701	0.00753899	0.00805655	0.00850703	0.00965047	0.0121134	0.0137878	0.0128777	0.0114034	0.0123735	0.01497	0.0163186	0.0164585	0.0157781	0.013084	0.0106804	0.0137885	0.0224035	0.0259538	0.0219121	0.0188849	0.0193903	0.0214114	0.0217078	0.0210396	0.0234512	0.0274398	0.0275104	0.0247209	0.0247675	0.0280074	0.0258685	0.0220968	0.0248326	0.0297812	0.0273852	0.0221661	0.0210939	0.0246275	0.0267446	0.0219139
4	R. sachalinensis	Upper	-0.0278537	-0.0277691	-0.027806	-0.0272699	-0.0261123	-0.025222	-0.0251684	-0.025081	-0.024432	-0.0238366	-0.0226576	-0.0201961	-0.0183595	-0.0191953	-0.0207587	-0.0196883	-0.0169378	-0.0156946	-0.015555	-0.0159277	-0.0185095	-0.0210893	-0.0179208	-0.00869361	-0.00453234	-0.00860117	-0.0117769	-0.0110788	-0.00865766	-0.00812108	-0.00879801	-0.00635655	-0.0020886	-0.00181088	-0.00482962	-0.00492954	-0.0011897	-0.00318962	-0.00747525	-0.00482969	0.00080391	-0.00109963	-0.00657218	-0.00799249	-0.00424726	-0.00158772	-0.00648825
4	R. sachalinensis	Upper	-0.0160669	-0.0160522	-0.0161644	-0.0157385	-0.0146958	-0.0139222	-0.0139784	-0.0139249	-0.0133157	-0.0127996	-0.0116007	-0.00905487	-0.00718481	-0.00798209	-0.00953638	-0.00857891	-0.00591254	-0.00454872	-0.00427542	-0.00475004	-0.00751737	-0.0101642	-0.00706039	0.00204086	0.00623788	0.0022399	-0.00113012	-0.000684331	0.00161985	0.00204827	0.00127332	0.00366581	0.00792161	0.00825414	0.00529976	0.00510695	0.00868503	0.00681218	0.00264917	0.0051811	0.0106073	0.00848981	0.00283113	0.00127231	0.00484967	0.00740787	0.00256995
4	R. sachalinensis	Upper	-0.00372293	-0.00366925	-0.00398457	-0.00364118	-0.00247489	-0.00157686	-0.00168147	-0.0018148	-0.0013663	-0.000912834	0.000365548	0.00309949	0.00501887	0.00404228	0.00231565	0.00319493	0.00574471	0.0069591	0.00718865	0.00677338	0.00412015	0.00166669	0.00496636	0.014062	0.0180245	0.0139079	0.0105902	0.0110696	0.0133762	0.0138729	0.013248	0.0157805	0.0199137	0.0199125	0.0168528	0.0167283	0.0200656	0.0178432	0.0137078	0.0162775	0.021519	0.0193063	0.0137245	0.0122981	0.0159674	0.0184489	0.0135644
4	R. sachalinensis	Upper	0.00180818	0.00183403	0.00153819	0.00189352	0.00303404	0.00388949	0.00382701	0.00382535	0.00437716	0.00483261	0.00603356	0.00865817	0.0104996	0.00950277	0.00780616	0.00882214	0.0115881	0.0128783	0.0129659	0.0123943	0.00967048	0.00710908	0.0102882	0.0193805	0.0233665	0.0192322	0.0159777	0.0164577	0.0185812	0.0189241	0.0181756	0.0205777	0.0248693	0.025281	0.0223035	0.0218231	0.0249972	0.0230632	0.0190365	0.0215062	0.0266529	0.0245952	0.0194065	0.0181893	0.0216416	0.0238565	0.0190764
4	R. sachalinensis	Upper	0.0055849	0.00568641	0.00560723	0.0057846	0.00650069	0.00718294	0.00720093	0.0071191	0.00737974	0.0076543	0.00857579	0.0105756	0.0119731	0.0112098	0.00985388	0.0104984	0.0125364	0.0135713	0.0137524	0.0134833	0.0115108	0.00936515	0.0112821	0.0178157	0.0211074	0.0182921	0.0156801	0.0157559	0.0172177	0.0174217	0.0167522	0.0183528	0.0214576	0.0218406	0.0196319	0.019131	0.0214994	0.0204122	0.0175852	0.0193242	0.0231555	0.0216507	0.0175259	0.0163014	0.0187119	0.0204544	0.0171194
4	R. sachalinensis	Upper	0.00079466	0.000829738	0.000845242	0.00110241	0.00166701	0.00209054	0.00201948	0.001924	0.00211002	0.00224235	0.0027776	0.00419349	0.00529849	0.00481633	0.0038551	0.00431056	0.00570479	0.00629546	0.00625105	0.00608301	0.00493977	0.00343414	0.0042896	0.00835703	0.0107806	0.00908615	0.00723886	0.00716082	0.00814063	0.0083726	0.00782014	0.00854247	0.0103881	0.0107923	0.00950754	0.00904588	0.0105706	0.010023	0.00789043	0.00857687	0.0111296	0.010665	0.00824219	0.00725031	0.00853491	0.00986972	0.00814437
4	R. sachalinensis	Upper	0.000379762	0.000499613	0.000507488	0.000749364	0.00126134	0.00162638	0.00159806	0.00159013	0.00185334	0.00203985	0.00253064	0.00381375	0.00486786	0.00454115	0.00370765	0.00409246	0.00542864	0.00608192	0.0061423	0.00608749	0.00494536	0.00319207	0.00371225	0.00787065	0.0107319	0.00900716	0.00694503	0.00697059	0.00829513	0.00872801	0.00794466	0.0083211	0.0101417	0.0106737	0.00925383	0.0085535	0.0105377	0.0105874	0.00803758	0.00814905	0.0109243	0.0109818	0.00855602	0.00716126	0.00808228	0.00954465	0.00808185
4	R. sachalinensis	Upper	-0.00223575	-0.00209519	-0.00228932	-0.00219283	-0.00160554	-0.00109998	-0.00105003	-0.00103527	-0.000879283	-0.000870645	-0.00040057	0.0010336	0.0022183	0.00186822	0.000878368	0.00115971	0.00264638	0.00354446	0.00359501	0.00331628	0.00204944	0.000341876	0.000893043	0.00493288	0.00768447	0.00600913	0.00394804	0.0039181	0.00530802	0.00585186	0.00516248	0.00575682	0.00781746	0.00818929	0.00626086	0.00517275	0.00722122	0.0077031	0.00540163	0.00542275	0.00800738	0.00807752	0.00567902	0.00424467	0.00525525	0.00691461	0.00550939
4	R. sachalinensis	Upper	-0.00374974	-0.0037049	-0.00364182	-0.00331248	-0.00270804	-0.00222371	-0.00219795	-0.00223949	-0.00199025	-0.00166941	-0.000941611	0.000475654	0.00145439	0.000885354	-0.000189219	0.000130482	0.00156175	0.00229714	0.00232854	0.00219226	0.00101174	-0.000605406	0.00029085	0.00476667	0.00753976	0.00566047	0.00352079	0.00347787	0.00483609	0.00534729	0.00473611	0.00544659	0.00752889	0.00805345	0.00657032	0.00594953	0.0077922	0.00745622	0.00501283	0.00560966	0.0085384	0.00811473	0.00531719	0.00406075	0.0053308	0.00683103	0.00514805
4	R. sachalinensis	Upper	0.0100633	0.0101215	0.0101115	0.0104445	0.0111403	0.011625	0.0115913	0.0116114	0.0119122	0.0120424	0.0125677	0.0141006	0.0153339	0.0148055	0.0136628	0.0140546	0.0156342	0.0164728	0.0165458	0.0162927	0.014829	0.0130065	0.014026	0.0188732	0.0217334	0.0196857	0.0175167	0.0174673	0.0186362	0.0188069	0.0180602	0.0191037	0.0215764	0.0220736	0.0204571	0.0198172	0.0215535	0.0209563	0.0183533	0.0189038	0.0219015	0.021686	0.0189956	0.0177533	0.0191126	0.0205461	0.0185057
4	R. sachalinensis	Upper	-0.0131643	-0.0131517	-0.0133047	-0.0131228	-0.0124501	-0.0118686	-0.0118285	-0.0117564	-0.0113497	-0.0111473	-0.0105903	-0.00902212	-0.00777046	-0.00821795	-0.00928269	-0.00893176	-0.00738409	-0.00650717	-0.00639657	-0.00654916	-0.00789574	-0.00981332	-0.00899222	-0.00400903	-0.000691211	-0.0025699	-0.00479548	-0.00477406	-0.00332577	-0.00284356	-0.00359979	-0.00287594	-0.000539765	-1.18e-05	-0.0019195	-0.00277277	-0.000444665	-0.000450994	-0.00319676	-0.00273666	0.000540999	0.000514739	-0.00226346	-0.00374162	-0.00258993	-0.00110982	-0.00294714
4	R. sachalinensis	Upper	0.00508251	0.0051359	0.00496458	0.00515584	0.00596732	0.00673991	0.00684705	0.00676331	0.00696029	0.00714095	0.00779736	0.00947941	0.0108764	0.0104105	0.00920038	0.00955597	0.0111248	0.0119593	0.0121115	0.0118473	0.0102126	0.00841171	0.00981746	0.0150869	0.0179151	0.0156301	0.0134724	0.0136497	0.0149264	0.0150431	0.0143739	0.0155886	0.018109	0.0184064	0.0164274	0.0156588	0.0176432	0.0172516	0.0148692	0.015807	0.0188042	0.0179905	0.0149327	0.0138466	0.0156011	0.0171017	0.0145515
4	R. sachalinensis	Upper	0.0131929	0.0131565	0.0130099	0.0132048	0.0137881	0.0143115	0.0144102	0.0144505	0.0146786	0.014794	0.0153967	0.0170087	0.0183041	0.0178646	0.0167587	0.0171764	0.0188872	0.0198438	0.0198852	0.0194513	0.017764	0.0158849	0.0171221	0.0223329	0.0253139	0.023156	0.0209994	0.0211199	0.02244	0.0227255	0.0221364	0.0232561	0.0255535	0.025644	0.0237132	0.0231864	0.0251916	0.0245714	0.02215	0.0231773	0.0262058	0.0253248	0.0220995	0.0208002	0.0224585	0.0241486	0.021956
4	R. sachalinensis	Upper	0.0278196	0.0278444	0.0278682	0.0281041	0.0286316	0.029086	0.0290686	0.0289786	0.0291763	0.0294767	0.0303395	0.0320182	0.0331703	0.0325728	0.0315002	0.0319842	0.0335211	0.0343516	0.034572	0.034238	0.032427	0.0306868	0.0323561	0.0376186	0.0401595	0.0379001	0.0358461	0.0358753	0.0370239	0.0371883	0.0365636	0.0376634	0.0398733	0.0399083	0.0381633	0.0379686	0.0396551	0.0383251	0.0359837	0.0372733	0.0400235	0.0389281	0.0360662	0.0352391	0.0369713	0.038155	0.035559
6	R. japonica x sachalinensis (R. bohemica)	Upper	0.00161244	0.00158257	0.00145632	0.00166409	0.0022839	0.00278826	0.00282394	0.00284166	0.00312799	0.00327285	0.00371161	0.00500214	0.00601338	0.00562851	0.0047788	0.00498985	0.00607963	0.00672783	0.0068709	0.00678041	0.00567141	0.00410676	0.00472177	0.00869667	0.011481	0.00998307	0.00792415	0.00758816	0.00856132	0.00897816	0.00841178	0.00899468	0.0109908	0.0116048	0.0101263	0.0092231	0.0107646	0.010695	0.00845659	0.00868514	0.0112942	0.0113714	0.00909243	0.00768445	0.00849472	0.0100141	0.00897686
6	R. japonica x sachalinensis (R. bohemica)	Upper	0.0299919	0.0300088	0.0299879	0.0301592	0.0306019	0.030958	0.0308003	0.030526	0.03063	0.0308137	0.0312648	0.0323853	0.0333186	0.0329888	0.0321168	0.0323732	0.0335968	0.0341946	0.0340748	0.0336816	0.0324349	0.0309321	0.0316192	0.0355343	0.038168	0.0365781	0.0345414	0.0342938	0.0352271	0.0354008	0.0345754	0.0348712	0.0364958	0.0370256	0.0358928	0.0352504	0.0365412	0.0362612	0.0342	0.0344896	0.0369048	0.0368421	0.0345826	0.03325	0.0340027	0.0352543	0.0340058
6	R. japonica x sachalinensis (R. bohemica)	Upper	0.000210234	0.000250821	0.000240159	0.000443807	0.000877597	0.00118374	0.0011611	0.0011686	0.00136965	0.00150285	0.00203274	0.00332917	0.00434024	0.00400474	0.00312442	0.00326974	0.00425135	0.00473611	0.0048498	0.00488481	0.00388953	0.00234895	0.00287275	0.00660853	0.00915402	0.00769643	0.00594099	0.00596601	0.00707081	0.00725628	0.00635045	0.00666852	0.00851443	0.00925312	0.00798937	0.00711973	0.00867711	0.00880988	0.00673967	0.00690828	0.00918647	0.00902654	0.00685083	0.00559508	0.0064099	0.00790694	0.00683117
6	R. japonica x sachalinensis (R. bohemica)	Upper	0.0183661	0.0184233	0.0183308	0.0184726	0.0190511	0.019515	0.019448	0.0193475	0.0194916	0.0195728	0.0201582	0.0216216	0.0226083	0.022092	0.0211914	0.0214619	0.0225984	0.0231786	0.0232391	0.0231111	0.0219685	0.0204908	0.021337	0.0252756	0.0275971	0.0260238	0.0243762	0.0243761	0.0253697	0.0255601	0.0247489	0.0252116	0.0271019	0.0275666	0.0260779	0.0253269	0.0267638	0.0264229	0.0243209	0.0247701	0.0272391	0.0270285	0.0247881	0.0237191	0.0247297	0.0258737	0.0243264
6	R. japonica x sachalinensis (R. bohemica)	Upper	0.0425906	0.0426529	0.0425326	0.0425365	0.042861	0.0432038	0.0432538	0.0433715	0.0436033	0.0435878	0.0439651	0.0452207	0.0461613	0.0456505	0.0448115	0.0452597	0.0463962	0.0468622	0.046913	0.0466043	0.0452106	0.0439005	0.0451145	0.0488978	0.0505584	0.0486538	0.0469237	0.0468238	0.0476941	0.0478627	0.0473096	0.0479884	0.0497881	0.0502235	0.0489726	0.0484032	0.0493873	0.0486131	0.0470045	0.0480691	0.0502897	0.0492629	0.0467225	0.0458695	0.0470265	0.0478583	0.0458469
6	R. japonica x sachalinensis (R. bohemica)	Upper	0.0144564	0.0144439	0.0143454	0.0145087	0.0149431	0.0153045	0.0153218	0.0153057	0.0154516	0.0156206	0.0163688	0.0178571	0.0188219	0.0183466	0.0175446	0.0180117	0.019279	0.01989	0.019996	0.0197776	0.0183833	0.0168072	0.0179127	0.0223674	0.0249135	0.0229818	0.0208708	0.0207445	0.0218599	0.0221524	0.0215596	0.0223568	0.0243487	0.0246296	0.0230609	0.0225818	0.0242674	0.0236584	0.021518	0.0224226	0.0250802	0.0243996	0.0217958	0.0207601	0.0219672	0.0231	0.0212275
6	R. japonica x sachalinensis (R. bohemica)	Upper	0.019962	0.0200902	0.0199615	0.020083	0.0206473	0.0210409	0.0209493	0.0209343	0.0211865	0.021298	0.0218196	0.0233216	0.0245123	0.0239822	0.0229315	0.0233949	0.0248643	0.0255132	0.025505	0.0252414	0.0238121	0.0221338	0.0232852	0.0280514	0.0307263	0.028647	0.026494	0.0264079	0.0276035	0.0279865	0.0273482	0.0280478	0.0301255	0.0306763	0.0291666	0.0284001	0.0299477	0.0295655	0.0274506	0.0282468	0.030866	0.0300275	0.02721	0.0261434	0.0275584	0.0289373	0.0270183
6	R. japonica x sachalinensis (R. bohemica)	Upper	0.0454893	0.0454519	0.0454192	0.045534	0.0458832	0.046237	0.0463142	0.046342	0.0464361	0.0463923	0.046808	0.0480809	0.0489582	0.0483079	0.0473615	0.0478977	0.0493018	0.0498837	0.0498502	0.0495432	0.0481662	0.0467131	0.0478631	0.0519666	0.053993	0.0519881	0.0500605	0.0500177	0.0510531	0.0512446	0.0506508	0.0513579	0.0530451	0.0532057	0.0519073	0.0514462	0.0523959	0.0514759	0.0497376	0.0506838	0.0529338	0.0521096	0.0496863	0.0488612	0.0501117	0.0510187	0.0490137
6	R. japonica x sachalinensis (R. bohemica)	Upper	-0.00956272	-0.00944031	-0.00939589	-0.00916703	-0.00864193	-0.00817848	-0.00806131	-0.00801158	-0.00787619	-0.00792767	-0.0076322	-0.00643428	-0.00536903	-0.00561912	-0.00649283	-0.00634765	-0.00511492	-0.00431897	-0.00419438	-0.0042787	-0.00537049	-0.00705546	-0.00663462	-0.00279716	-6.68e-05	-0.00151117	-0.0033533	-0.00345605	-0.00241708	-0.00213999	-0.00297198	-0.00265293	-0.00086334	-0.000255329	-0.00153446	-0.00229198	-0.000634344	-0.000475703	-0.00263861	-0.0026169	-0.00031772	-0.000374562	-0.00260545	-0.0038709	-0.00303845	-0.00165172	-0.00258983
6	R. japonica x sachalinensis (R. bohemica)	Upper	-0.00361835	-0.00352047	-0.00349544	-0.00330137	-0.00284207	-0.00248563	-0.0024629	-0.00241397	-0.00219757	-0.00208042	-0.00169252	-0.000691922	0.000146599	-5.2e-05	-0.000691322	-0.000385989	0.000666528	0.00110617	0.00104137	0.000939845	3.07e-05	-0.00148499	-0.001359	0.00184549	0.00446656	0.00337026	0.00164243	0.00140717	0.00233183	0.0027413	0.00203809	0.00211908	0.00363666	0.00432187	0.00311429	0.00203415	0.00331467	0.0038119	0.00196356	0.00163282	0.00347403	0.0037828	0.00230765	0.00130215	0.00182949	0.00313118	0.00256075
6	R. japonica x sachalinensis (R. bohemica)	Upper	0.0357655	0.0358231	0.0359529	0.0362571	0.0366878	0.0368919	0.0367735	0.0367324	0.0368371	0.0368549	0.0372986	0.0384445	0.0391799	0.0385704	0.037672	0.0380744	0.0393596	0.0399817	0.0400066	0.0397619	0.0384722	0.037101	0.0383346	0.0423696	0.0441439	0.0421745	0.0405944	0.0406655	0.0414089	0.0414964	0.041214	0.0421768	0.0437272	0.043605	0.0422608	0.0421417	0.043606	0.0426172	0.0405674	0.041521	0.0438762	0.0429655	0.0405126	0.0399153	0.0415015	0.0423888	0.0400268
6	R. japonica x sachalinensis (R. bohemica)	Upper	0.0343664	0.0344167	0.0343597	0.0345121	0.0350179	0.0353918	0.0353092	0.0351851	0.0351926	0.0350897	0.0353753	0.0364821	0.0374161	0.0370523	0.036219	0.0365073	0.0377008	0.0384957	0.0386688	0.0381637	0.036619	0.0352242	0.0363436	0.0404311	0.0427252	0.0409898	0.0392022	0.0392122	0.0401827	0.0403237	0.0397426	0.0404628	0.0422039	0.0423012	0.0407588	0.0403757	0.0420057	0.0413967	0.0393641	0.0401755	0.0426351	0.041991	0.0395599	0.0386421	0.0398299	0.0408849	0.0390818
6	R. japonica x sachalinensis (R. bohemica)	Upper	0.0115029	0.0113732	0.011398	0.011779	0.0123621	0.0126782	0.0125427	0.0124203	0.012501	0.0125345	0.0130052	0.0142609	0.015226	0.0148514	0.0140634	0.0144089	0.015492	0.015935	0.0158857	0.0156235	0.0143852	0.0129264	0.0138371	0.0178337	0.0202033	0.0185992	0.0168716	0.016897	0.0179565	0.018242	0.0177034	0.0183423	0.020097	0.0205296	0.0193278	0.0189248	0.020415	0.0198345	0.0177685	0.0185452	0.021142	0.0206271	0.0181491	0.0171796	0.0185215	0.0197956	0.017945
6	R. japonica x sachalinensis (R. bohemica)	Upper	0.0205861	0.0205842	0.0205573	0.0206553	0.0209726	0.0213475	0.0214983	0.0215545	0.0217045	0.0217686	0.0221773	0.0233543	0.0241775	0.0235633	0.0226849	0.0231272	0.0243704	0.0250187	0.0251129	0.0247627	0.0232952	0.0217939	0.0228956	0.0270664	0.0294184	0.0277458	0.0259323	0.0257023	0.0264398	0.0266655	0.0263214	0.0271624	0.0289083	0.0291203	0.0277992	0.0274283	0.0289329	0.0283983	0.0263978	0.0270627	0.0294732	0.0290315	0.0267135	0.0257516	0.0269303	0.0280177	0.0261981
6	R. japonica x sachalinensis (R. bohemica)	Upper	0.0205979	0.0205797	0.0204812	0.0206359	0.0211747	0.0216746	0.0217549	0.021741	0.0218297	0.0218604	0.0223397	0.0234643	0.0241652	0.0236494	0.0228878	0.0233331	0.0245777	0.0251317	0.0250403	0.0246722	0.0234217	0.0220546	0.0229748	0.0267485	0.0288239	0.0271933	0.0256589	0.0258223	0.0268562	0.027045	0.0263559	0.0268135	0.0284974	0.0289641	0.0277492	0.0272707	0.0285978	0.0279902	0.0261489	0.0270316	0.0293466	0.028564	0.0261906	0.025363	0.0265275	0.0274638	0.0256179
6	R. japonica x sachalinensis (R. bohemica)	Upper	0.0262927	0.0262393	0.02625	0.0265566	0.0270584	0.0273792	0.0272968	0.0271903	0.0272865	0.0272992	0.0276314	0.0286867	0.0295175	0.0291951	0.0285544	0.0288565	0.0297162	0.0301034	0.030171	0.0299159	0.0286715	0.0274222	0.0285189	0.0323227	0.0343301	0.0326282	0.0308719	0.0307071	0.031509	0.0316852	0.0312192	0.0319634	0.033719	0.0340713	0.0328542	0.0324344	0.0337922	0.0333187	0.0315185	0.0321901	0.0343127	0.0335854	0.0312894	0.0304717	0.0315594	0.032452	0.0307908
6	R. japonica x sachalinensis (R. bohemica)	Upper	0.0224782	0.0226608	0.0228045	0.0230213	0.0234527	0.0238003	0.0237035	0.0234611	0.023399	0.0234092	0.0238441	0.0249005	0.0256302	0.0251972	0.0244188	0.0247194	0.0258937	0.0265933	0.0267127	0.0264938	0.025325	0.0239694	0.0248363	0.0285551	0.0306936	0.0290971	0.0274429	0.0274117	0.0282385	0.028381	0.0278298	0.0284126	0.0301521	0.030595	0.0292448	0.0285286	0.0298679	0.0296396	0.027696	0.0279843	0.0301733	0.0298902	0.0276463	0.0265974	0.0275967	0.0287182	0.0273435
6	R. japonica x sachalinensis (R. bohemica)	Upper	0.00508127	0.00512482	0.00508086	0.00526871	0.00569037	0.00593201	0.00580944	0.00573447	0.00593748	0.00612324	0.00660691	0.00778524	0.00875957	0.00846792	0.00761567	0.00775411	0.00877912	0.00933177	0.00937223	0.00925764	0.00828596	0.00687767	0.00737108	0.0109165	0.0133752	0.0119406	0.0101328	0.00999074	0.0110718	0.0115773	0.010954	0.0112626	0.0129438	0.0134326	0.0120244	0.011249	0.012873	0.0129549	0.0108764	0.0110142	0.0133495	0.0133431	0.0112387	0.0101206	0.0110992	0.0125045	0.0112901
6	R. japonica x sachalinensis (R. bohemica)	Upper	0.0218001	0.0218251	0.0217347	0.0218388	0.0222653	0.022657	0.0227365	0.0227857	0.0228906	0.022776	0.0229802	0.0240319	0.0249903	0.0246946	0.0238626	0.0240968	0.0251774	0.0257125	0.0257234	0.0254578	0.024261	0.0228378	0.0235094	0.027018	0.0292257	0.0279236	0.0265016	0.0265163	0.0272905	0.0274017	0.0267324	0.0269881	0.0283596	0.0287231	0.0274998	0.0268603	0.0282914	0.0281788	0.0262335	0.0265432	0.0288398	0.0286502	0.0264051	0.0252261	0.0261889	0.0276163	0.026563
6	R. japonica x sachalinensis (R. bohemica)	Upper	0.00678404	0.00689245	0.00693933	0.0071468	0.00759667	0.00795412	0.00789375	0.00775099	0.00786223	0.00795483	0.00827884	0.00926042	0.0101456	0.009909	0.00914913	0.00940643	0.0105589	0.0110961	0.0109754	0.0107968	0.00986172	0.00833163	0.0086166	0.0121697	0.0148652	0.0135316	0.0116726	0.0114853	0.0125375	0.0130521	0.0124184	0.0125834	0.0142054	0.014962	0.0137062	0.0126325	0.0140096	0.0143209	0.0122815	0.0120528	0.014098	0.0143149	0.0125061	0.0113413	0.012038	0.013481	0.0127213
0	R. japonica var. japonica	Upper	0.0186673	0.0185603	0.0186483	0.0189086	0.0191557	0.0192594	0.0191829	0.0190586	0.0190112	0.0189713	0.0191151	0.0196088	0.0199672	0.0196587	0.0191577	0.0193535	0.0201094	0.0205742	0.0206817	0.0206106	0.0198834	0.0188202	0.0190965	0.0215616	0.0233793	0.022472	0.0211616	0.0208244	0.0211778	0.0212367	0.0207642	0.0210677	0.0224264	0.0229896	0.0220706	0.0214511	0.0224707	0.0224069	0.0209808	0.0213611	0.0232755	0.0231552	0.0214345	0.0204967	0.0210267	0.0219081	0.0210378
0	R. japonica var. japonica	Upper	0.0210459	0.0211525	0.0213931	0.0216022	0.0216748	0.0216221	0.0214738	0.0214301	0.0215695	0.0216111	0.0217902	0.0224964	0.0230679	0.0227178	0.0220176	0.0220881	0.0228879	0.0233688	0.023286	0.0229599	0.0221278	0.0210015	0.0211519	0.0237212	0.025823	0.0249253	0.023629	0.0235214	0.0241024	0.0242485	0.0236894	0.0238555	0.0252821	0.0259877	0.024844	0.0238408	0.025118	0.0255545	0.0239201	0.0239487	0.0259242	0.0260143	0.0242358	0.0230647	0.0236118	0.0248627	0.0241451
0	R. japonica var. japonica	Upper	0.0156701	0.0157287	0.0157961	0.0159865	0.0162738	0.016494	0.016473	0.0163648	0.0163568	0.0163913	0.0167098	0.0174249	0.0179566	0.0177776	0.017289	0.0173772	0.0179978	0.0183144	0.0182999	0.0182045	0.0174991	0.0163488	0.0164985	0.019081	0.0211327	0.0201943	0.0187928	0.0186081	0.0193041	0.0194877	0.0188253	0.0189471	0.020219	0.0206542	0.019627	0.0191068	0.020546	0.0207155	0.0191012	0.0193442	0.0213639	0.0212684	0.0192689	0.0180749	0.0188296	0.0201177	0.0191724
0	R. japonica var. japonica	Upper	0.0167635	0.0168167	0.016851	0.0168888	0.0170668	0.0172624	0.0171866	0.0170021	0.0170088	0.0170528	0.0173136	0.0181164	0.0188017	0.0185604	0.0178249	0.0177369	0.0185254	0.0191624	0.0192009	0.0189988	0.0182539	0.0170253	0.0169966	0.0194261	0.0214913	0.0207336	0.0195927	0.0195274	0.0200882	0.0201287	0.0194611	0.0196992	0.0211853	0.0217662	0.0207177	0.0200762	0.0214602	0.0216272	0.0197842	0.0196103	0.0214143	0.021605	0.0199814	0.0188605	0.0194602	0.020791	0.0200976
0	R. japonica var. japonica	Upper	0.0209019	0.0210328	0.0210384	0.0210646	0.0213094	0.0215278	0.021501	0.0214763	0.0215676	0.0215551	0.0217657	0.0225447	0.0232095	0.0229213	0.0222257	0.0224033	0.0233542	0.0238466	0.0237318	0.0233834	0.0224859	0.0214262	0.0219265	0.0248326	0.0267618	0.0254668	0.024001	0.0240999	0.0250902	0.0253646	0.0248562	0.0253625	0.026873	0.0271041	0.0258342	0.025391	0.0268491	0.0264615	0.0243888	0.0247005	0.0270369	0.0269915	0.0249354	0.0237697	0.0244433	0.0256061	0.024643
0	R. japonica var. japonica	Upper	0.0164791	0.0165257	0.0164635	0.0165779	0.0169654	0.0173579	0.017515	0.0175457	0.0175495	0.017419	0.0175334	0.0182035	0.0186978	0.0183309	0.0177976	0.0181321	0.0190374	0.0195328	0.0196315	0.0194442	0.01851	0.0174122	0.0179167	0.0207086	0.0224982	0.0212737	0.0198607	0.0197303	0.0203798	0.0206417	0.0204002	0.0209078	0.0220623	0.0221415	0.0209939	0.0206002	0.0221207	0.0220534	0.02019	0.0203344	0.0223431	0.0223078	0.0205362	0.0195825	0.020214	0.0210986	0.0199102
0	R. japonica var. japonica	Upper	0.012621	0.0126984	0.0128426	0.0130072	0.0132387	0.0134813	0.0135314	0.0134927	0.0135017	0.0134232	0.0136031	0.0143793	0.014998	0.0145947	0.0138715	0.0141908	0.015353	0.016019	0.0159996	0.0156113	0.0145495	0.0134266	0.0140642	0.0171007	0.0191094	0.0180084	0.0165861	0.01642	0.0170821	0.0171564	0.0166091	0.0172124	0.0189599	0.0195045	0.0184245	0.0179888	0.0192889	0.0188536	0.0170457	0.0176143	0.0197873	0.0193533	0.0172055	0.0163214	0.0174408	0.0186279	0.0172605
0	R. japonica var. japonica	Upper	0.020652	0.0206379	0.0204632	0.0204793	0.0208978	0.0213469	0.0213721	0.0212664	0.0213613	0.0214341	0.021838	0.0229174	0.0236286	0.023073	0.0222712	0.0226469	0.0238206	0.0244217	0.0244505	0.0242117	0.0230716	0.0217171	0.0225374	0.0262015	0.0282249	0.0265356	0.0249604	0.0250783	0.0259913	0.0261635	0.0257125	0.0264824	0.0281908	0.0283886	0.027091	0.0268234	0.0283817	0.0276648	0.0254961	0.0261697	0.028619	0.0280189	0.0255511	0.0246887	0.0261471	0.0274534	0.0256353
0	R. japonica var. japonica	Upper	0.0167717	0.016741	0.0167497	0.0169226	0.0172821	0.0175369	0.0174023	0.0172457	0.0173594	0.0174659	0.0179108	0.0190825	0.0199949	0.0195764	0.0186317	0.0187471	0.0197775	0.0202752	0.0201307	0.0197889	0.0187027	0.0174008	0.0182064	0.0219472	0.024271	0.0227763	0.02108	0.0210334	0.0220023	0.0223112	0.0219418	0.0228159	0.0246479	0.0247864	0.0232019	0.0227121	0.0244042	0.0239275	0.0218603	0.0227797	0.0255674	0.0249535	0.0222667	0.0212885	0.0227067	0.0239027	0.0219611
0	R. japonica var. japonica	Upper	0.019397	0.0193642	0.0192643	0.0192471	0.0196003	0.0201123	0.020231	0.0201471	0.020239	0.0203607	0.0208029	0.0218046	0.0224709	0.0220272	0.021376	0.0218471	0.0230466	0.0236606	0.0236676	0.0232303	0.0218636	0.020607	0.02179	0.0256328	0.0274918	0.0258155	0.0244615	0.0246345	0.0253424	0.0253481	0.0250301	0.0260589	0.0279328	0.0281432	0.0266836	0.0262574	0.0276526	0.0267934	0.0248733	0.0260019	0.028594	0.027866	0.0254042	0.0246491	0.0261846	0.0273596	0.0253215
6	R. japonica x sachalinensis (R. bohemica)	Lower	0.00610331	0.00628031	0.0061558	0.00625203	0.0067847	0.0073388	0.00737852	0.00742878	0.00792127	0.00826972	0.00889749	0.010382	0.0114936	0.0109095	0.00974857	0.0102077	0.0119538	0.0130578	0.0135169	0.0133357	0.0114321	0.0095636	0.0115888	0.0176735	0.02035	0.0175692	0.0154454	0.0158347	0.0173367	0.0177078	0.0173427	0.0189879	0.0218184	0.02201	0.019958	0.0198449	0.0224637	0.0211381	0.0180956	0.0197535	0.0234696	0.0219772	0.0180647	0.0169503	0.0195995	0.0219158	0.01871
6	R. japonica x sachalinensis (R. bohemica)	Lower	0.00940312	0.00933061	0.00904418	0.00916347	0.00969795	0.0100815	0.00999382	0.0100511	0.0105936	0.0111128	0.0119947	0.0135564	0.0144551	0.0136858	0.0125282	0.0129295	0.0145771	0.0156853	0.0161277	0.0158574	0.0139343	0.0121908	0.0142745	0.0200575	0.0223876	0.0196438	0.0175817	0.0179814	0.0195055	0.0196998	0.0191235	0.020714	0.0235366	0.0237472	0.021747	0.0215039	0.0237063	0.022299	0.0194884	0.0210658	0.0244678	0.0230779	0.0195075	0.0184574	0.0206879	0.0223344	0.0190184
6	R. japonica x sachalinensis (R. bohemica)	Lower	0.0105758	0.0105839	0.0102177	0.0103531	0.0110309	0.0115233	0.0114793	0.0115578	0.0120632	0.0124863	0.013312	0.0148949	0.0159104	0.0152821	0.014255	0.0149045	0.0167476	0.0177185	0.0178562	0.0173807	0.0154107	0.0137777	0.0162571	0.0226394	0.0250266	0.0218544	0.0196847	0.0202931	0.021934	0.0220761	0.0215738	0.023459	0.0263876	0.0262841	0.0240268	0.0239976	0.0266741	0.025198	0.022117	0.0238546	0.0275494	0.0258272	0.0217299	0.0206667	0.0234003	0.0254456	0.0218807
6	R. japonica x sachalinensis (R. bohemica)	Lower	0.0206892	0.0208645	0.0205928	0.0206642	0.0213085	0.0219087	0.021988	0.0220779	0.022505	0.0228026	0.0234759	0.025014	0.0261017	0.0254557	0.0243444	0.0249359	0.0266852	0.0275734	0.0277348	0.0273811	0.0255856	0.0241343	0.0267891	0.033204	0.0354055	0.0321205	0.0299374	0.0304891	0.0319611	0.031868	0.0312361	0.0331239	0.0361479	0.0362271	0.0343087	0.0346846	0.0370944	0.0348731	0.031884	0.0341995	0.0379949	0.0358475	0.031542	0.0306182	0.0335708	0.0354369	0.0315124
6	R. japonica x sachalinensis (R. bohemica)	Lower	0.00346	0.00362013	0.00324434	0.00322942	0.00378069	0.00424796	0.00413918	0.00411386	0.00463648	0.0051534	0.00606725	0.00779366	0.00893167	0.00828291	0.00720945	0.00792478	0.0098751	0.0109481	0.0112885	0.0109582	0.00882678	0.00699683	0.00965275	0.0165224	0.0191076	0.0157991	0.0135329	0.0140943	0.0157405	0.0158828	0.0153606	0.0174645	0.0208578	0.0209794	0.0186484	0.0187491	0.0217392	0.0199797	0.0165059	0.0185334	0.022862	0.0210984	0.0165627	0.0153399	0.0181995	0.0201649	0.016144
6	R. japonica x sachalinensis (R. bohemica)	Lower	0.00579125	0.00577633	0.00555176	0.00586918	0.00670583	0.00729087	0.00721032	0.00724435	0.00777446	0.0081223	0.00885911	0.0107008	0.0121535	0.0116025	0.0103556	0.0108797	0.0127055	0.0137265	0.0141702	0.0140301	0.0118882	0.00978642	0.0122554	0.0193953	0.0224709	0.0193115	0.0170233	0.0175632	0.0190596	0.0188972	0.0181181	0.0202059	0.0238291	0.0241619	0.0218298	0.0218217	0.0247354	0.0228511	0.0192155	0.0212301	0.0257275	0.0240609	0.0194387	0.0181767	0.0212831	0.02363	0.0196445
6	R. japonica x sachalinensis (R. bohemica)	Lower	0.00942183	0.00943805	0.00921933	0.00950249	0.010295	0.0108743	0.0106614	0.0105098	0.0111193	0.0117185	0.0125582	0.0143003	0.0156545	0.0150975	0.0138592	0.0144642	0.0165172	0.0177618	0.0181957	0.0178103	0.0154568	0.0134268	0.0162021	0.0235449	0.0264027	0.0229225	0.0205221	0.0211898	0.0229632	0.0229866	0.0222507	0.0243968	0.0280733	0.0282775	0.0258134	0.0259835	0.0290455	0.0269363	0.023359	0.0256432	0.0299516	0.0278534	0.0231962	0.0221105	0.0253548	0.0275955	0.0232444
6	R. japonica x sachalinensis (R. bohemica)	Lower	0.00263762	0.00271925	0.00248996	0.00273205	0.00349924	0.00414063	0.00414536	0.00416253	0.00472214	0.00523613	0.00608748	0.00790922	0.00932615	0.00867849	0.00728594	0.00787915	0.0100031	0.0112544	0.0117793	0.011667	0.00943187	0.00718301	0.00977717	0.0173711	0.0206604	0.0172838	0.0147296	0.0151349	0.0167205	0.0167079	0.0160516	0.0184184	0.0223538	0.0227226	0.0202493	0.0202991	0.0234666	0.0214805	0.0177631	0.0201465	0.0249151	0.022921	0.017965	0.0166139	0.0197783	0.0221051	0.0177902
6	R. japonica x sachalinensis (R. bohemica)	Lower	0.00262758	0.00269784	0.00251837	0.0027976	0.00353948	0.00411403	0.00408264	0.00412744	0.0047715	0.00537271	0.00629098	0.00811068	0.00941551	0.00875317	0.00753149	0.00826854	0.0103969	0.0115426	0.011892	0.0115665	0.0091884	0.00701442	0.00990975	0.0178327	0.0211188	0.0174558	0.0147266	0.0153488	0.017404	0.0176186	0.0168416	0.0189338	0.0225383	0.0226642	0.0201317	0.0202035	0.0233731	0.0213783	0.0175917	0.0198337	0.0245901	0.0226679	0.0176629	0.0164209	0.0198871	0.0222211	0.0176434
6	R. japonica x sachalinensis (R. bohemica)	Lower	0.00849805	0.00876949	0.00871519	0.00901843	0.00967456	0.0101524	0.0100279	0.00997068	0.0105835	0.0112676	0.0123283	0.0142554	0.0155603	0.0147632	0.0133525	0.0139986	0.0161901	0.0174721	0.0178845	0.0174629	0.0149475	0.0128219	0.0159486	0.0240092	0.0271333	0.0233685	0.0207251	0.021326	0.0231529	0.0231286	0.0223043	0.0246371	0.0286241	0.028915	0.0262652	0.0262843	0.0296986	0.027778	0.0238856	0.0263281	0.031357	0.0291888	0.0237229	0.0221226	0.0254801	0.028103	0.0236828
1	R. japonica var. compacta	Lower	0.00794684	0.00818076	0.00824167	0.00841863	0.00875885	0.00899403	0.00884803	0.00864938	0.00880671	0.00909382	0.00959736	0.010553	0.0113186	0.0110839	0.0103226	0.0103773	0.0113079	0.011989	0.0123322	0.0124317	0.011522	0.0102589	0.0110344	0.0146741	0.0167789	0.0151365	0.0136397	0.0139768	0.0150496	0.0150066	0.0142768	0.0150477	0.0168809	0.0171235	0.0157907	0.0155466	0.0174082	0.016903	0.0146271	0.0151273	0.0174859	0.0169389	0.0144881	0.0134698	0.0149933	0.0168106	0.015193
1	R. japonica var. compacta	Lower	0.0114002	0.0115002	0.0114949	0.0115902	0.0117413	0.0118356	0.0117714	0.011813	0.012153	0.0124292	0.0128648	0.013786	0.0143861	0.0139646	0.0132548	0.013413	0.0142826	0.0149135	0.015343	0.0155157	0.0145891	0.0133593	0.0142265	0.0176828	0.0194137	0.0178548	0.0166138	0.016897	0.0177503	0.017637	0.0169772	0.0178535	0.0198121	0.020081	0.0186474	0.0183635	0.0202247	0.019767	0.0176879	0.0183231	0.0206214	0.0200284	0.0175932	0.0165121	0.0177729	0.019162	0.0173523
1	R. japonica var. compacta	Lower	0.00168248	0.0016421	0.00146324	0.00164573	0.00209144	0.00244019	0.00241951	0.00232536	0.00262011	0.00300188	0.00345488	0.00431937	0.00504674	0.00475022	0.00385254	0.00386582	0.00492393	0.00565951	0.00594855	0.00608637	0.00519321	0.00384866	0.0047024	0.00862435	0.0108541	0.00907652	0.0073614	0.0075097	0.00861813	0.00874659	0.00802664	0.00880076	0.0108618	0.0113076	0.00996701	0.00974571	0.0118386	0.0114412	0.00902776	0.00946665	0.0119987	0.0116196	0.00915694	0.0080121	0.00931961	0.0109885	0.0093161
1	R. japonica var. compacta	Lower	-2.71e-05	-2.23e-05	-6.68e-05	0.000153351	0.000530707	0.000831262	0.000862119	0.00088706	0.00119394	0.00142697	0.00177022	0.00263202	0.00329634	0.00290941	0.00209453	0.00229686	0.0034371	0.00421538	0.00459255	0.00466281	0.00361923	0.00225313	0.00310876	0.00701631	0.00934425	0.00772702	0.00608923	0.00613017	0.00699174	0.00703121	0.00644978	0.00735946	0.00951173	0.0100212	0.00859641	0.0081885	0.010154	0.00967029	0.00708668	0.0074228	0.0101403	0.010082	0.00782978	0.00686124	0.00831211	0.00986942	0.00796604
1	R. japonica var. compacta	Lower	-0.00356121	-0.00345142	-0.00353909	-0.00338304	-0.00296007	-0.00268261	-0.00281153	-0.00278891	-0.00228504	-0.00190276	-0.00150743	-0.000611989	6.77e-05	-0.000334505	-0.00117086	-0.000958192	0.000305498	0.00125978	0.00167528	0.00159716	0.000260201	-0.00131947	-0.000381924	0.003757	0.00612825	0.00440703	0.00269821	0.00279485	0.00385595	0.00403589	0.00350291	0.00451073	0.00668289	0.00708815	0.00571615	0.00556936	0.00774068	0.00718646	0.00466956	0.00531838	0.00800488	0.00734638	0.00465301	0.00367084	0.00548906	0.00745951	0.00543487
1	R. japonica var. compacta	Lower	0.00749597	0.00767862	0.00764922	0.00771687	0.00789896	0.00808391	0.0081538	0.0083139	0.00880939	0.00925934	0.00968125	0.010387	0.0108889	0.0105103	0.00970899	0.00980806	0.0108244	0.0115313	0.0118262	0.0118369	0.0107731	0.00937951	0.0103397	0.014467	0.0167222	0.0147797	0.0129661	0.0131334	0.0143286	0.0146401	0.0141571	0.0150008	0.0168836	0.017167	0.0158029	0.0156097	0.017742	0.0172151	0.0145423	0.0148705	0.0176043	0.0173682	0.014636	0.0131793	0.0145381	0.0164496	0.014801
1	R. japonica var. compacta	Lower	0.000785457	0.000870853	0.000853395	0.000971143	0.0012635	0.00162926	0.00180706	0.00188207	0.00211628	0.002375	0.0028874	0.00382902	0.00449069	0.00417322	0.00336764	0.00343456	0.00447099	0.00523762	0.00563011	0.00578552	0.00483782	0.00348994	0.00429629	0.00803645	0.0101141	0.00835309	0.0067428	0.00696079	0.00803009	0.00822097	0.00771902	0.00857925	0.0105415	0.0108561	0.00929987	0.00873598	0.0106293	0.0104279	0.00817854	0.00858777	0.0110612	0.0107043	0.00824876	0.00704487	0.00834314	0.0100825	0.00848214
1	R. japonica var. compacta	Lower	0.00757912	0.00759026	0.00760695	0.00790538	0.0082854	0.00851684	0.00856206	0.00867321	0.00897928	0.00917519	0.00958686	0.0105767	0.0113175	0.0109145	0.0100196	0.0101841	0.0113577	0.0120728	0.0123167	0.0124073	0.0114242	0.0100314	0.0109543	0.0149794	0.0171857	0.0153568	0.0135942	0.0136728	0.0148679	0.0152252	0.0146118	0.0153009	0.0172779	0.0178258	0.0166148	0.0164153	0.0184004	0.0177782	0.0152194	0.0156258	0.0181402	0.0177855	0.015352	0.0141444	0.0154562	0.0173013	0.0157481
1	R. japonica var. compacta	Lower	0.00178821	0.00190969	0.00174913	0.0019321	0.00244256	0.00283205	0.00288807	0.00296865	0.00329094	0.003495	0.00385491	0.00467779	0.00526785	0.00495757	0.00422638	0.00435958	0.00541159	0.00612028	0.0064062	0.00650164	0.00556036	0.00431008	0.0054534	0.00958732	0.0115599	0.00945721	0.00775601	0.00813637	0.00937836	0.0094534	0.00880569	0.00981989	0.0119628	0.0121948	0.0105668	0.0102345	0.012412	0.0120221	0.00957989	0.0101704	0.0129048	0.0123906	0.009675	0.0085706	0.0101355	0.0118057	0.00986004
1	R. japonica var. compacta	Lower	0.00392412	0.00393399	0.00374771	0.00385397	0.00424692	0.0046031	0.00463593	0.0046165	0.004898	0.0051459	0.00557859	0.00665199	0.00756871	0.00734053	0.00656464	0.00675444	0.00794288	0.0087653	0.00902211	0.00894429	0.00783217	0.00638801	0.00726948	0.0113539	0.0136035	0.0116311	0.00989342	0.0102294	0.0114472	0.0116298	0.0110492	0.0119426	0.0139958	0.0142684	0.0126395	0.0122336	0.0144867	0.0141793	0.0115239	0.0118911	0.0146546	0.0143394	0.0117215	0.0104525	0.0118298	0.0137437	0.0121514
10	R. japonica var. japonica x R. japonica var. compacta	Lower	0.00703298	0.00720482	0.00710131	0.0070574	0.00721803	0.00745893	0.00750174	0.00743785	0.00758739	0.00780034	0.00810595	0.00866855	0.00912073	0.0089726	0.00836906	0.00829894	0.00908077	0.00972432	0.00990925	0.00989511	0.00919054	0.00814309	0.00871401	0.0117941	0.0137564	0.0124756	0.0111553	0.0112898	0.0120267	0.0119129	0.0112448	0.0118993	0.0137453	0.0143497	0.0132591	0.0128948	0.0146759	0.0144555	0.0121934	0.0123278	0.0146161	0.0145246	0.0122879	0.0110021	0.012053	0.0137902	0.0126433
10	R. japonica var. japonica x R. japonica var. compacta	Lower	0.00395084	0.00411976	0.00409468	0.00416303	0.00444313	0.00476388	0.00484272	0.00482999	0.0050026	0.00518002	0.0055178	0.00622747	0.00671872	0.0064042	0.00575414	0.00582843	0.00661471	0.00718092	0.00749943	0.00756951	0.00666424	0.00553569	0.00642598	0.00994195	0.0119345	0.010451	0.00900179	0.00905642	0.00985813	0.0099691	0.00948134	0.0101229	0.0117542	0.0121141	0.0108975	0.0105171	0.0122681	0.0120249	0.00990555	0.010218	0.0125024	0.0122941	0.0100525	0.008879	0.0100661	0.0116936	0.0102067
10	R. japonica var. japonica x R. japonica var. compacta	Lower	0.00648794	0.00649297	0.00634981	0.00632546	0.00645729	0.00667517	0.00678505	0.006827	0.00697563	0.00709558	0.00742231	0.00819904	0.00880106	0.0085831	0.00798828	0.00808105	0.00885185	0.00932421	0.00943371	0.00934547	0.00849284	0.00738222	0.00804602	0.0112675	0.0132457	0.0119402	0.0106314	0.0108154	0.0117895	0.0120309	0.0114927	0.0120114	0.013678	0.0141445	0.0129007	0.0124167	0.0141271	0.0138636	0.0116799	0.0120233	0.0144692	0.0143588	0.0120551	0.0106946	0.0116753	0.0132926	0.0119358
10	R. japonica var. japonica x R. japonica var. compacta	Lower	0.00537101	0.00540684	0.00536705	0.0054948	0.00571567	0.0059639	0.00609928	0.00614929	0.00633218	0.00650248	0.00676474	0.00740624	0.0079484	0.00764916	0.00693354	0.00706431	0.00804961	0.00865638	0.00873157	0.00863937	0.00781364	0.00666815	0.00735411	0.0106675	0.0125941	0.0111559	0.00985248	0.0100956	0.0109345	0.0109372	0.0103692	0.0109355	0.0124718	0.0128964	0.0119756	0.011906	0.0136056	0.0130379	0.0108721	0.0113259	0.0135769	0.0131717	0.0109117	0.00984073	0.0110266	0.0125189	0.0110033
10	R. japonica var. japonica x R. japonica var. compacta	Lower	0.0200037	0.0200095	0.019879	0.0198905	0.020135	0.0203755	0.0203586	0.0203131	0.0204717	0.0206517	0.0210933	0.0219435	0.0224694	0.0221092	0.0214355	0.0215157	0.0222773	0.0227353	0.0228893	0.0228532	0.0219548	0.0208819	0.0217731	0.025008	0.0265344	0.0249625	0.0237061	0.0238831	0.0246376	0.0246368	0.0242019	0.0250791	0.0268307	0.0271204	0.0259183	0.0255979	0.027157	0.0266705	0.02465	0.0252047	0.0275256	0.0270742	0.0246699	0.0234762	0.0245008	0.0258152	0.0243007
10	R. japonica var. japonica x R. japonica var. compacta	Lower	0.018216	0.0182748	0.0182433	0.0184574	0.0189469	0.0194053	0.0194448	0.0192954	0.0193836	0.0195282	0.0199023	0.0208302	0.0216354	0.0214134	0.0206981	0.0208741	0.0218447	0.0224026	0.022499	0.0223164	0.0212736	0.0202133	0.0215285	0.0254315	0.0270299	0.0252025	0.0241183	0.0246802	0.0255573	0.0253641	0.0249	0.0262475	0.0285264	0.0285681	0.0268285	0.0268177	0.0289691	0.0279981	0.0258253	0.0273056	0.0302171	0.0288845	0.0256415	0.0247239	0.0267685	0.0284055	0.0259403
10	R. japonica var. japonica x R. japonica var. compacta	Lower	0.0160653	0.0160722	0.015963	0.0161048	0.016395	0.0165023	0.0163556	0.0163011	0.0165078	0.0166804	0.0170265	0.0178473	0.0184951	0.0181683	0.0173582	0.0173656	0.0182317	0.0188884	0.019175	0.0191472	0.018227	0.0171316	0.018106	0.0217161	0.0235319	0.0218449	0.020484	0.0207108	0.0215094	0.0214848	0.021048	0.0220434	0.0239877	0.0243228	0.0231268	0.023062	0.0246827	0.0236254	0.0213106	0.0221114	0.0246579	0.0239716	0.0213214	0.0202658	0.0217503	0.023336	0.0216304
10	R. japonica var. japonica x R. japonica var. compacta	Lower	-0.000889438	-0.000842138	-0.000911226	-0.000800131	-0.000433794	-2.9e-05	7.71e-05	8.61e-05	0.000364825	0.000640564	0.000929941	0.00150432	0.00189327	0.00156287	0.000966913	0.0010847	0.00189483	0.00248262	0.00278796	0.00291906	0.00214311	0.000918239	0.00141891	0.00458203	0.00666879	0.00539233	0.00397773	0.0041321	0.00508954	0.00513346	0.00443381	0.00502752	0.0068636	0.00744299	0.00631294	0.00603351	0.00795827	0.00759808	0.00520058	0.00547913	0.00782109	0.00749424	0.00532693	0.0044742	0.00586639	0.00745792	0.00588696
10	R. japonica var. japonica x R. japonica var. compacta	Lower	0.0126246	0.0128166	0.0126697	0.0126144	0.0128231	0.0131479	0.0132689	0.0132938	0.0134969	0.0136528	0.0140014	0.0147326	0.0151561	0.0148688	0.01438	0.0145592	0.0152959	0.0157127	0.0159326	0.0160192	0.0151835	0.014088	0.0150097	0.0185956	0.0205553	0.0189061	0.0173213	0.0174194	0.0183545	0.0183615	0.0176931	0.0184372	0.0202503	0.020612	0.0194731	0.0192728	0.0208925	0.0202858	0.0182591	0.0189972	0.0213659	0.0207668	0.0183841	0.0174701	0.018918	0.0203377	0.0183776
10	R. japonica var. japonica x R. japonica var. compacta	Lower	0.0134995	0.0135758	0.013608	0.0137121	0.0139186	0.0141815	0.0142655	0.0142754	0.014509	0.0147132	0.0149622	0.0155784	0.01608	0.0157775	0.0150629	0.015139	0.0160631	0.0167848	0.0171852	0.0172126	0.0161744	0.014897	0.0155687	0.0187247	0.0204286	0.0189853	0.0177242	0.0179097	0.0187091	0.0187407	0.0182646	0.018937	0.0204806	0.020922	0.0200892	0.0199335	0.0212923	0.0205932	0.0185737	0.019119	0.0212941	0.0207837	0.0185619	0.0175648	0.0186603	0.0199689	0.0184241
6	R. japonica x sachalinensis (R. bohemica)	Lower	0.0586113	0.0587018	0.058579	0.058335	0.0581583	0.0581116	0.0580551	0.0579273	0.0578959	0.0580038	0.0581785	0.0582484	0.0580712	0.0576835	0.057171	0.0568703	0.0570465	0.0574893	0.0579045	0.0580006	0.057483	0.0567063	0.0566105	0.0576466	0.0583508	0.0577573	0.0571531	0.0571427	0.0573516	0.0571415	0.0566435	0.0566607	0.0571952	0.0573834	0.0568524	0.0564233	0.0569005	0.0567679	0.0559119	0.0560796	0.0570006	0.0567294	0.0556178	0.0551381	0.0556872	0.0562395	0.0554458
6	R. japonica x sachalinensis (R. bohemica)	Lower	0.0420289	0.0421219	0.042082	0.0420207	0.0420522	0.0421964	0.0423021	0.0423532	0.0424213	0.0423729	0.0422671	0.0422634	0.0423	0.0422152	0.0419788	0.0419212	0.0421821	0.0424355	0.0424872	0.042223	0.0414909	0.0407151	0.0409873	0.0428391	0.0439985	0.0430162	0.0420381	0.0421298	0.0426152	0.0424877	0.041953	0.04215	0.0431323	0.0435259	0.0428257	0.0423689	0.043241	0.0432275	0.0420203	0.0420638	0.0433054	0.04321	0.0417906	0.0408044	0.0412338	0.0422635	0.0415824
6	R. japonica x sachalinensis (R. bohemica)	Lower	0.0380903	0.0381509	0.0380523	0.0379352	0.0379104	0.0379842	0.0380583	0.0381408	0.0382483	0.0381593	0.0380148	0.0381283	0.0383663	0.0383563	0.0379625	0.0377135	0.0380081	0.0384239	0.0386059	0.038535	0.0380655	0.0374878	0.0378398	0.0395502	0.0404432	0.0393808	0.0383795	0.0384468	0.0391687	0.039418	0.0389487	0.0389459	0.0396675	0.0397937	0.0389952	0.0387318	0.0399952	0.0400568	0.0385691	0.0384348	0.0398033	0.039836	0.0383237	0.037228	0.0376911	0.0388113	0.0381034
6	R. japonica x sachalinensis (R. bohemica)	Lower	0.0422219	0.0422798	0.0420331	0.0417893	0.0417796	0.0419511	0.0419971	0.0419428	0.0419881	0.0419722	0.0419761	0.0422356	0.0424727	0.0422553	0.0417717	0.0417787	0.0423649	0.0427471	0.0427853	0.0427326	0.0422332	0.0414244	0.0416458	0.0436409	0.0448165	0.0436266	0.0425283	0.0425895	0.0430608	0.0428976	0.0424007	0.0429313	0.0443137	0.0447179	0.0438275	0.043355	0.0442794	0.0439194	0.042359	0.0425105	0.0440567	0.043891	0.042234	0.0412096	0.0418742	0.0430758	0.0421855
6	R. japonica x sachalinensis (R. bohemica)	Lower	0.0309187	0.0310224	0.0309066	0.0308373	0.0309673	0.0311465	0.031205	0.0312168	0.0313294	0.0314522	0.0316141	0.0318938	0.032078	0.0318895	0.0314581	0.0314131	0.0318467	0.0321042	0.0321568	0.0321406	0.0315274	0.030697	0.031206	0.0335306	0.0348555	0.0338179	0.0328037	0.03282	0.0333279	0.0333042	0.0328028	0.0330704	0.034059	0.0342242	0.0333863	0.0332249	0.0345459	0.0342904	0.0327324	0.0330668	0.034759	0.034418	0.0325585	0.0315589	0.0324334	0.0338588	0.0330508
6	R. japonica x sachalinensis (R. bohemica)	Lower	0.041319	0.0414569	0.0413354	0.0411923	0.0411584	0.0412796	0.041369	0.0413287	0.0413347	0.0414103	0.0416181	0.0420148	0.0422377	0.0418176	0.041168	0.0412774	0.0420352	0.0425701	0.0427957	0.0425705	0.0414988	0.0405251	0.0412505	0.0436792	0.0446688	0.0433803	0.0424831	0.0427156	0.0431943	0.0429128	0.0424375	0.0431488	0.0445604	0.0448089	0.0439386	0.0438139	0.0448251	0.0439644	0.0423407	0.043035	0.0449209	0.0442754	0.0421624	0.0412582	0.0422356	0.0433662	0.0420779
6	R. japonica x sachalinensis (R. bohemica)	Lower	0.0310917	0.0311248	0.0310041	0.0310152	0.0312339	0.031415	0.0312737	0.0310886	0.0312411	0.0314962	0.0317978	0.0322607	0.0325077	0.0321422	0.0314761	0.0313873	0.0320072	0.0325392	0.0327749	0.0327603	0.0319758	0.0308617	0.0312109	0.0337444	0.0353032	0.0341545	0.0330747	0.0332926	0.0339872	0.0339062	0.0333524	0.0338373	0.035188	0.035478	0.0344667	0.0341385	0.0354952	0.0352005	0.0334386	0.0337045	0.0355435	0.0351997	0.0331125	0.0320493	0.0331941	0.0347944	0.0336078
6	R. japonica x sachalinensis (R. bohemica)	Lower	0.0446203	0.0446298	0.0445321	0.0444814	0.0444961	0.0445378	0.0445215	0.044567	0.0447973	0.0449575	0.0450542	0.0452861	0.0454305	0.0451829	0.0447755	0.0448388	0.0453339	0.0456686	0.0458798	0.0458403	0.0449906	0.0441434	0.0450011	0.0475981	0.0485855	0.0471201	0.0460794	0.0462908	0.0468586	0.0466452	0.0461544	0.0469364	0.0484785	0.0486165	0.0475541	0.0474876	0.0487868	0.0480731	0.0463468	0.0468235	0.0485612	0.0480348	0.0460612	0.0452363	0.0463575	0.0474988	0.0459653
6	R. japonica x sachalinensis (R. bohemica)	Lower	0.0530766	0.05291	0.0527377	0.0528001	0.0529758	0.0530649	0.0529656	0.0529375	0.0531346	0.053273	0.0534178	0.0537222	0.0538794	0.0535538	0.0529923	0.0529404	0.0534643	0.0539088	0.0541454	0.0541266	0.0533732	0.0524652	0.0531236	0.0556861	0.0568712	0.0554957	0.0543473	0.0544884	0.055131	0.0549985	0.0544735	0.0549683	0.0561184	0.0561722	0.055258	0.0553032	0.0564617	0.0555173	0.0538259	0.054359	0.0559245	0.0552783	0.0533694	0.05253	0.0535118	0.0545344	0.0530058
6	R. japonica x sachalinensis (R. bohemica)	Lower	0.0328232	0.032858	0.0328104	0.0328191	0.0328045	0.0327551	0.0327033	0.0327257	0.0329078	0.0330522	0.0331544	0.0333634	0.0334713	0.0332106	0.0327439	0.0326675	0.0331265	0.0335577	0.0337388	0.0336707	0.0330707	0.0322838	0.0324904	0.034234	0.0353882	0.0345914	0.0337293	0.0337478	0.0341364	0.0339921	0.0334089	0.0334972	0.0343715	0.0347403	0.0342041	0.0340606	0.0351998	0.0350984	0.0336076	0.0335493	0.0349778	0.0350117	0.0335176	0.0323689	0.0326482	0.0337631	0.0334348
0	R. japonica var. japonica	Lower	0.0120394	0.0122153	0.012131	0.0122336	0.0125161	0.0127214	0.0127205	0.0128871	0.0133614	0.01366	0.0142573	0.0156268	0.0165977	0.016104	0.0151796	0.0156243	0.0170983	0.0179149	0.0181459	0.0179229	0.0162283	0.0144851	0.0161792	0.0215933	0.0240866	0.0217053	0.0199236	0.0203942	0.0215816	0.0214549	0.0208531	0.0224011	0.0250871	0.0252805	0.023495	0.0235107	0.0258436	0.0245747	0.0218425	0.0233483	0.0267629	0.0255527	0.0220433	0.0208623	0.0229646	0.0248208	0.0219349
0	R. japonica var. japonica	Lower	0.00736155	0.00753177	0.00734712	0.00741225	0.00791644	0.00841451	0.00842968	0.00837012	0.00867189	0.00896415	0.00959489	0.0109731	0.0119813	0.0115343	0.0105479	0.0108441	0.0122943	0.0132271	0.0135937	0.0135147	0.0118578	0.0100303	0.0117727	0.017516	0.0201533	0.017471	0.0154167	0.0158613	0.0172364	0.0172624	0.0166611	0.0183035	0.0211459	0.0212443	0.0191449	0.0190563	0.021827	0.0207781	0.0176618	0.0188798	0.0225117	0.0214891	0.0177841	0.0165346	0.0188858	0.020907	0.017786
0	R. japonica var. japonica	Lower	0.0121161	0.0121041	0.0119354	0.0121219	0.012608	0.0130043	0.012989	0.0129807	0.013378	0.0137734	0.0144007	0.015653	0.0166101	0.0162105	0.0152423	0.0155115	0.0168276	0.0176443	0.0180829	0.0180429	0.0163444	0.0145431	0.0161659	0.0214933	0.0239	0.0213962	0.0194639	0.0198375	0.0211097	0.0211118	0.0204844	0.0218857	0.0243998	0.0245441	0.0228074	0.0228741	0.0252842	0.0241463	0.021509	0.022968	0.0263184	0.0251342	0.0215671	0.0203513	0.0224355	0.0241385	0.0212611
0	R. japonica var. japonica	Lower	0.00228738	0.00227462	0.00202826	0.00214691	0.00261835	0.00305047	0.00314005	0.00321938	0.00368422	0.00412003	0.00458989	0.00551642	0.00620468	0.00577862	0.00499259	0.00540679	0.00680901	0.00764036	0.0078575	0.0077981	0.00661113	0.00514615	0.00650996	0.0114384	0.0139402	0.0116165	0.00950297	0.00961523	0.0108436	0.0109418	0.0101984	0.011367	0.0140519	0.0146419	0.01296	0.0125788	0.0147927	0.014051	0.0112365	0.0119366	0.0149261	0.0141994	0.0111042	0.00992244	0.0118166	0.0136472	0.0111873
0	R. japonica var. japonica	Lower	-0.00292388	-0.00274581	-0.00284409	-0.00288187	-0.00257378	-0.00210352	-0.00190545	-0.00174199	-0.0013702	-0.00115714	-0.000731886	0.000334509	0.00116343	0.000835016	0.000127449	0.00058954	0.00190267	0.00252721	0.00265186	0.00262619	0.00146411	4.69e-05	0.00140362	0.00615186	0.00851395	0.00628942	0.0044153	0.00472835	0.00595909	0.00599289	0.00526194	0.00644508	0.00908329	0.00954572	0.00772264	0.00730717	0.00950831	0.00869246	0.00595087	0.00683537	0.0098382	0.00898023	0.00589395	0.00469641	0.00642163	0.00836483	0.00641699
0	R. japonica var. japonica	Lower	0.0127385	0.0130195	0.0130411	0.0131765	0.0135398	0.0138668	0.0138376	0.01379	0.0140489	0.0142783	0.0148084	0.0160087	0.0168431	0.0163379	0.0154437	0.0157938	0.0170829	0.0178173	0.0180762	0.0180078	0.0166686	0.0151173	0.0164059	0.0211305	0.0235214	0.021357	0.0195021	0.0197894	0.0210814	0.0212308	0.020506	0.0215757	0.0240711	0.024497	0.0226482	0.0220842	0.0242881	0.0237777	0.0211474	0.0219591	0.0250564	0.0242911	0.0210303	0.0197221	0.0215888	0.0235392	0.0211582
0	R. japonica var. japonica	Lower	-0.000486106	-0.000240771	-0.000353781	-0.000301921	-2.64e-05	0.000218065	0.000237482	0.000334686	0.000763894	0.00116049	0.00178467	0.00291572	0.00367365	0.00332277	0.00260521	0.00299575	0.00433867	0.00516012	0.00548074	0.00545744	0.0040789	0.00241973	0.00380451	0.00899005	0.0116288	0.00911698	0.00691265	0.0071959	0.00859084	0.00866722	0.00782962	0.00893148	0.0116024	0.0122469	0.0106064	0.0103123	0.0127435	0.0120233	0.00904167	0.00971933	0.01291	0.012351	0.00923212	0.0079256	0.00976979	0.0117838	0.00945286
0	R. japonica var. japonica	Lower	0.00338627	0.00348252	0.00337766	0.00357059	0.00406787	0.00449863	0.0046318	0.00476451	0.00511882	0.00540026	0.00593444	0.00705536	0.0078155	0.00726263	0.00623502	0.00642029	0.00776797	0.00876938	0.0091336	0.0089344	0.00753701	0.00613942	0.00755244	0.0120545	0.0141473	0.0120794	0.0103889	0.0106429	0.0117051	0.0116119	0.0108744	0.0119535	0.0142967	0.0147399	0.0131348	0.0126228	0.0145408	0.0140685	0.0118384	0.0127555	0.0155459	0.0147351	0.0118507	0.0107514	0.0122558	0.0136947	0.0114929
0	R. japonica var. japonica	Lower	0.0116745	0.0116806	0.011383	0.0114394	0.0119941	0.0125395	0.0125511	0.0124729	0.0127432	0.0129566	0.01339	0.0144675	0.0153694	0.015194	0.0146013	0.0150776	0.0163866	0.017062	0.0171749	0.0169115	0.0154745	0.0139945	0.0154845	0.0204478	0.0228576	0.0205191	0.0185471	0.0188176	0.0201286	0.0203178	0.0196815	0.0207536	0.0230322	0.023231	0.0214094	0.0211229	0.0235205	0.0228324	0.0201348	0.0210408	0.0240143	0.0230936	0.0199554	0.0187803	0.020647	0.0226048	0.020353
0	R. japonica var. japonica	Lower	0.016362	0.016436	0.0163223	0.0164505	0.0168662	0.0172614	0.0172511	0.0171969	0.0175896	0.0180362	0.0186317	0.0197481	0.0205433	0.0200588	0.0191438	0.0194659	0.0207718	0.0216204	0.0220442	0.021914	0.0202557	0.0185912	0.0201362	0.0250513	0.0272543	0.0249413	0.0231947	0.0237149	0.0249332	0.0246668	0.0238389	0.0250734	0.0274661	0.0276896	0.0260685	0.0260138	0.0282132	0.0271779	0.0245526	0.0256164	0.0285357	0.0274974	0.0242644	0.022979	0.0247323	0.0265163	0.024074
6	R. japonica x sachalinensis (R. bohemica)	Upper	-0.00324082	-0.00302867	-0.00303563	-0.00257566	-0.00166335	-0.00102104	-0.00110282	-0.00116658	-0.000717322	-0.000233376	0.000910074	0.00316208	0.00468203	0.00383115	0.00236751	0.0031783	0.00553583	0.00674415	0.00705648	0.00677766	0.00441554	0.00218165	0.00530068	0.0138234	0.0173007	0.0133477	0.0106072	0.0115041	0.01376	0.0139465	0.0131595	0.0156103	0.0196764	0.0197843	0.0169558	0.0170263	0.0203977	0.0181007	0.014155	0.0169794	0.0222808	0.0200873	0.0147507	0.0134944	0.0171568	0.0195775	0.0144712
6	R. japonica x sachalinensis (R. bohemica)	Upper	-0.00463891	-0.00450941	-0.00477458	-0.00453769	-0.00362573	-0.00292701	-0.00306736	-0.00309738	-0.0023725	-0.00163194	-0.000421036	0.00181558	0.00329624	0.00234633	0.000724649	0.0014857	0.00402705	0.00550306	0.00597454	0.00558864	0.00290187	0.000476681	0.00360966	0.0121638	0.0156835	0.0118541	0.00909225	0.00968599	0.0116614	0.0118984	0.0113683	0.0140849	0.0182516	0.0182052	0.0151919	0.0153015	0.0189975	0.0168798	0.0128491	0.0156839	0.0210989	0.0187449	0.0129697	0.0114055	0.0152776	0.0182123	0.0132359
6	R. japonica x sachalinensis (R. bohemica)	Upper	0.00205092	0.00214208	0.00185952	0.00208965	0.0029043	0.00356676	0.00357256	0.00367752	0.00436605	0.00494512	0.0059748	0.00812784	0.0096224	0.00874004	0.00735526	0.00838215	0.0108876	0.012135	0.0125161	0.0121655	0.00948497	0.0071526	0.0106299	0.0195996	0.0231558	0.0190984	0.0162327	0.0168747	0.0188008	0.0187462	0.0179823	0.020677	0.0248879	0.0249102	0.0221315	0.0225971	0.0261475	0.0234002	0.01933	0.0225328	0.0279607	0.0252341	0.0194117	0.0181061	0.0220412	0.0245783	0.0191993
6	R. japonica x sachalinensis (R. bohemica)	Upper	0.00418373	0.00441755	0.00426664	0.00453196	0.00535366	0.00600808	0.00591584	0.00593172	0.00662649	0.00721749	0.00825395	0.0104267	0.0119994	0.0113096	0.00996565	0.0107997	0.0131946	0.0144502	0.0148084	0.0144733	0.0117604	0.00926487	0.012697	0.0217912	0.025289	0.0210865	0.018305	0.0192404	0.0215264	0.0217004	0.0210244	0.0238111	0.0279793	0.0278191	0.0249934	0.0255235	0.0291449	0.0263361	0.0221688	0.0255006	0.0312417	0.0285744	0.0226063	0.021329	0.0254749	0.0280002	0.0222023
6	R. japonica x sachalinensis (R. bohemica)	Upper	0.000375627	0.000404078	0.00023304	0.000674722	0.00167526	0.00239899	0.00226846	0.00215997	0.00273022	0.0033251	0.00453765	0.00694016	0.00853462	0.00756695	0.00605319	0.00708344	0.00968772	0.0109452	0.0113159	0.0109881	0.00822557	0.00580989	0.00941298	0.0185832	0.022025	0.0177213	0.0148651	0.0158125	0.0181343	0.0182125	0.0173149	0.0199678	0.0242984	0.0243481	0.0214777	0.0219451	0.0257474	0.0231614	0.0189749	0.0222079	0.0279306	0.0251511	0.0189901	0.0176742	0.0218689	0.0243517	0.0185911
6	R. japonica x sachalinensis (R. bohemica)	Upper	0.00980345	0.00984019	0.00955256	0.00983141	0.0106852	0.0113092	0.0111954	0.011244	0.0119763	0.0126493	0.0139589	0.0165099	0.0182275	0.0173096	0.0156984	0.0165495	0.0191102	0.0205235	0.0210148	0.0205594	0.0175616	0.0150422	0.0187972	0.0284317	0.0322532	0.0279026	0.024797	0.0254503	0.0275293	0.0274839	0.0266236	0.0294879	0.0339867	0.0338431	0.0306064	0.0308861	0.0347468	0.0321816	0.0279375	0.0312239	0.0370665	0.0343388	0.0280886	0.0266625	0.0310924	0.0340868	0.0284014
6	R. japonica x sachalinensis (R. bohemica)	Upper	0.0230921	0.0230235	0.0226925	0.0231545	0.0242099	0.0248467	0.0246018	0.0244693	0.0250763	0.0257999	0.0271981	0.0296681	0.0311691	0.0301101	0.0286882	0.0299041	0.03254	0.0337257	0.0340016	0.0333794	0.0303062	0.028098	0.0323748	0.0417462	0.0444648	0.0398178	0.0371758	0.0382555	0.0403993	0.0402581	0.0397381	0.0431062	0.0475768	0.0471787	0.0441122	0.0448675	0.0484523	0.0450583	0.0410379	0.0448742	0.0503399	0.04686	0.0405765	0.0395672	0.0442295	0.0466988	0.0402461
6	R. japonica x sachalinensis (R. bohemica)	Upper	-0.00786593	-0.00769654	-0.00800127	-0.00781769	-0.00694796	-0.00619632	-0.00619235	-0.00604496	-0.00517879	-0.00442628	-0.00317089	-0.000661871	0.00107961	8.61e-05	-0.00161156	-0.000608173	0.00225324	0.00381697	0.00437608	0.00404123	0.000958594	-0.00179069	0.00207548	0.0122045	0.0162228	0.0117083	0.00859969	0.00938261	0.011597	0.011643	0.0108726	0.0140564	0.0189975	0.0189735	0.0155385	0.0158343	0.0200422	0.0172953	0.0127418	0.016349	0.0226011	0.019705	0.0133766	0.0121998	0.0168251	0.0195262	0.0131014
6	R. japonica x sachalinensis (R. bohemica)	Upper	-0.00777004	-0.00766406	-0.00789674	-0.00762789	-0.00677343	-0.00604566	-0.00604102	-0.00590031	-0.00500292	-0.00411559	-0.00270393	-0.000244577	0.00126351	0.000143394	-0.00148057	-0.000348311	0.00257565	0.00415404	0.00470936	0.00433292	0.00119622	-0.0015471	0.00249463	0.0128888	0.0168298	0.011945	0.00857954	0.00938383	0.0118282	0.0120992	0.0115478	0.0148838	0.0197444	0.0196492	0.0164603	0.0171328	0.0212341	0.0179029	0.0130688	0.016659	0.0230197	0.0201103	0.0135149	0.0121481	0.0168248	0.0195941	0.0131201
6	R. japonica x sachalinensis (R. bohemica)	Upper	0.0277431	0.0278746	0.0276451	0.0279521	0.0287878	0.0293247	0.0291093	0.0291389	0.0298516	0.0305311	0.0320523	0.0347939	0.0363077	0.0349529	0.033227	0.0343721	0.0372143	0.03876	0.0393058	0.0385269	0.0349076	0.0324164	0.0371344	0.0473469	0.0502758	0.0453609	0.042708	0.0439364	0.0462474	0.0462425	0.0458478	0.0494448	0.0539578	0.0532443	0.0501439	0.0513869	0.0549143	0.0504087	0.0460486	0.0506298	0.0566718	0.0528305	0.0463198	0.0457095	0.0508648	0.0530235	0.0457357
1	R. japonica var. compacta	Upper	-0.00467849	-0.00449128	-0.00454393	-0.00435719	-0.00387188	-0.00349638	-0.00354979	-0.00366886	-0.00341803	-0.00308562	-0.00254756	-0.00152926	-0.000783147	-0.00111755	-0.00188901	-0.0015701	-0.000269428	0.000490967	0.000686555	0.000607222	-0.000552505	-0.0019685	-0.000858602	0.00359081	0.00609603	0.00416194	0.00231628	0.00255823	0.00385434	0.00400669	0.00324699	0.00417108	0.00643413	0.00689383	0.00547334	0.00526381	0.00734936	0.00655643	0.00383383	0.00456843	0.00762215	0.0070816	0.00406962	0.0027095	0.0043907	0.00652491	0.00465863
1	R. japonica var. compacta	Upper	0.0220974	0.0221639	0.0219838	0.0221491	0.0226476	0.0229525	0.0227788	0.022557	0.022711	0.0229636	0.0234435	0.0244655	0.025315	0.0250497	0.0242183	0.0243494	0.0254148	0.0261615	0.0266437	0.0267202	0.0252889	0.0237073	0.0250304	0.0294172	0.0313475	0.0292559	0.0276153	0.0278229	0.0288324	0.0289188	0.0284697	0.0296306	0.031733	0.0318647	0.0302832	0.0301485	0.0322575	0.0314342	0.0289521	0.0298361	0.0325058	0.0314904	0.0285268	0.0275491	0.0294434	0.0311914	0.0287909
1	R. japonica var. compacta	Upper	0.00981343	0.0100398	0.00998297	0.0101231	0.0105328	0.0108495	0.0108627	0.0109488	0.0112555	0.0113707	0.0117287	0.0127967	0.013658	0.0133948	0.0127102	0.0130292	0.0141919	0.014881	0.0151272	0.0150981	0.0139524	0.0125837	0.0138126	0.0183087	0.0206498	0.018569	0.0167032	0.0168424	0.01788	0.0179847	0.0174581	0.0185038	0.0206447	0.0209482	0.0195046	0.0193297	0.0213467	0.0205981	0.0181389	0.0190028	0.0217863	0.0209283	0.0180106	0.0169578	0.0186996	0.0204616	0.0183029
1	R. japonica var. compacta	Upper	0.053775	0.0537206	0.0534496	0.0535378	0.0539914	0.0543123	0.0542316	0.0542356	0.0545524	0.0547882	0.0552323	0.0561671	0.0568184	0.056433	0.0557222	0.0560514	0.0571154	0.0576918	0.0579009	0.0576083	0.0560408	0.0547176	0.0563826	0.0607491	0.0622614	0.0598877	0.0582002	0.0585219	0.0595539	0.0593877	0.0588823	0.0603174	0.0624507	0.0621804	0.060537	0.0607426	0.0624789	0.0610013	0.0588956	0.0603752	0.0629726	0.0615735	0.0585281	0.0575802	0.05921	0.0604483	0.0580932
1	R. japonica var. compacta	Upper	0.0182254	0.0183472	0.0181321	0.0181313	0.0185324	0.0189184	0.0188053	0.0186877	0.0190917	0.0195038	0.0200189	0.0210607	0.0218148	0.0214348	0.0206901	0.0210604	0.0223399	0.0230773	0.0232788	0.0231522	0.0218466	0.0203882	0.0216661	0.0261145	0.0283044	0.0262968	0.0245629	0.0247848	0.025828	0.0257361	0.0251882	0.0265488	0.0288597	0.0290316	0.0275033	0.0272886	0.0289341	0.0277431	0.0253142	0.0263906	0.0293054	0.0285092	0.025644	0.0247081	0.0265324	0.0280512	0.0256455
1	R. japonica var. compacta	Upper	0.00569481	0.00585942	0.00586069	0.00600299	0.0063462	0.00670398	0.00675616	0.00675104	0.00707345	0.00741412	0.00792959	0.00894965	0.00971383	0.00938609	0.00855093	0.00865496	0.00980725	0.0107351	0.0111868	0.0111375	0.00977079	0.00826813	0.00960656	0.0142747	0.0166718	0.0146707	0.0129627	0.0132766	0.0144408	0.0144902	0.0138319	0.0148962	0.0171976	0.0176069	0.0160675	0.0157829	0.0179083	0.0172242	0.0147258	0.0157481	0.0188672	0.0180927	0.014927	0.0135944	0.0152305	0.0170185	0.0147506
1	R. japonica var. compacta	Upper	0.0186076	0.0186081	0.0184195	0.0186148	0.019171	0.0195738	0.0194555	0.0193483	0.0197249	0.0201312	0.0206602	0.0216664	0.0223986	0.0219715	0.0211332	0.0214949	0.0228794	0.0237751	0.0240039	0.0236378	0.0221098	0.0206705	0.0221653	0.0269566	0.0292468	0.0270756	0.0253256	0.0257307	0.0270475	0.0270915	0.0263281	0.0273644	0.0296396	0.0298898	0.0283066	0.0283176	0.0305279	0.0294152	0.0267909	0.0279196	0.030804	0.0296055	0.0263325	0.0251276	0.0269701	0.0288626	0.0266231
1	R. japonica var. compacta	Upper	-0.000404272	-0.000177794	-0.000162356	-1.53e-05	0.000370159	0.00072939	0.000738859	0.000764432	0.00112478	0.00132433	0.00169081	0.00287383	0.00397517	0.00373214	0.00275369	0.00279506	0.00396238	0.00492399	0.00548584	0.00555078	0.00421221	0.00261828	0.00386078	0.00852187	0.0107784	0.00859504	0.00699349	0.00760495	0.00895241	0.00894978	0.00814513	0.00918328	0.0116317	0.012126	0.0106314	0.0106285	0.0129746	0.0119361	0.00903837	0.00994984	0.013169	0.0124954	0.00937162	0.00824653	0.0103267	0.0122932	0.00967626
1	R. japonica var. compacta	Upper	0.0177122	0.0177932	0.017537	0.0175503	0.0179673	0.0183684	0.0183284	0.01825	0.0185886	0.0189564	0.0195575	0.0207375	0.0215084	0.0209404	0.0200089	0.0203897	0.021827	0.0228157	0.0232382	0.0230672	0.0215077	0.0198975	0.0213831	0.0263745	0.0288101	0.0265865	0.0246712	0.0248904	0.0261635	0.0263298	0.0257166	0.0269136	0.0293399	0.0296368	0.0280071	0.0280862	0.0305435	0.0293186	0.026311	0.0272985	0.0304127	0.0295261	0.0264285	0.025368	0.0273934	0.0293498	0.0267778
1	R. japonica var. compacta	Upper	-0.000524956	-0.00045405	-0.000635723	-0.000506333	3.87e-05	0.000560235	0.00064182	0.000627127	0.00091934	0.00126271	0.00196111	0.00326299	0.00413911	0.00369614	0.00282783	0.00316912	0.00452558	0.00542229	0.0057747	0.00555251	0.0039515	0.00238566	0.00393723	0.00890512	0.0112713	0.00901385	0.00717703	0.00754468	0.00885758	0.00897159	0.0082719	0.00931594	0.0116535	0.0121246	0.0106999	0.0106619	0.0129462	0.0120381	0.00939586	0.0104523	0.0134622	0.0124929	0.00928886	0.00809671	0.0100144	0.0118922	0.00940101
10	R. japonica var. japonica x R. japonica var. compacta	Upper	0.00803613	0.00821728	0.00820508	0.00823793	0.00842817	0.00874084	0.0088881	0.00890051	0.00904711	0.00914006	0.00938431	0.0101487	0.0108818	0.0107792	0.010146	0.0102005	0.0110562	0.0116452	0.0118807	0.0119113	0.0109985	0.00971859	0.0103967	0.0138503	0.0158752	0.014337	0.0128642	0.0130741	0.014176	0.0145019	0.0140361	0.0146916	0.0163962	0.0167652	0.0155046	0.0151413	0.0169735	0.0166046	0.014305	0.0147011	0.0171801	0.0168884	0.0144239	0.0131427	0.0144007	0.0161821	0.0146715
10	R. japonica var. japonica x R. japonica var. compacta	Upper	0.0146621	0.0147191	0.0146448	0.0147328	0.0150068	0.0153501	0.0154982	0.0154628	0.0155129	0.0156282	0.0160871	0.0170421	0.0177084	0.0173427	0.0164793	0.0164502	0.0173298	0.0178946	0.0179975	0.0178968	0.0170127	0.0159592	0.0169849	0.0207699	0.022781	0.0209766	0.0193957	0.0196663	0.0206891	0.0206609	0.0199238	0.0206555	0.0225818	0.0230349	0.0218605	0.0216996	0.0234905	0.0227736	0.0203735	0.0209594	0.0236579	0.0232871	0.020675	0.0194751	0.0208997	0.0226392	0.0208837
10	R. japonica var. japonica x R. japonica var. compacta	Upper	0.0156407	0.0157271	0.015618	0.0156622	0.0159086	0.0161671	0.0161604	0.0161712	0.0165864	0.0169786	0.017258	0.0177678	0.0182354	0.0181057	0.0175629	0.0176481	0.0184871	0.0190945	0.0194187	0.0195121	0.0185633	0.0172707	0.0180618	0.0216931	0.0238009	0.0222444	0.0207123	0.0208163	0.0217369	0.0217831	0.0210991	0.0218158	0.023849	0.0243885	0.0229832	0.022435	0.0239947	0.0234004	0.0212906	0.0220847	0.0247121	0.0241541	0.0214656	0.0202396	0.0216049	0.0232661	0.0216442
10	R. japonica var. japonica x R. japonica var. compacta	Upper	0.0214681	0.021501	0.021466	0.021531	0.0217273	0.021935	0.0219344	0.0218708	0.0219678	0.0219892	0.0221419	0.0228364	0.0235422	0.0233747	0.0226639	0.0227505	0.0237795	0.0245574	0.0248044	0.0246285	0.0235088	0.0222574	0.0231279	0.0266275	0.0284461	0.0267352	0.0251488	0.0253335	0.0265142	0.026809	0.0262014	0.0267128	0.0283217	0.0287141	0.0275737	0.0272542	0.028832	0.0283586	0.0263418	0.0268849	0.0290954	0.0284914	0.0260874	0.0250808	0.0263507	0.0277213	0.0260576
10	R. japonica var. japonica x R. japonica var. compacta	Upper	0.0187495	0.0189679	0.0187616	0.0186939	0.0188975	0.0191262	0.0191753	0.0192368	0.0194392	0.0195195	0.0197836	0.0205454	0.0211299	0.0208153	0.0201054	0.0202343	0.0212144	0.0219322	0.0222047	0.0220707	0.0209741	0.0198302	0.0209707	0.0247166	0.0263514	0.0243902	0.0229297	0.02326	0.0242075	0.0241625	0.023593	0.0244886	0.0263536	0.0265856	0.0252653	0.0251197	0.0269293	0.0263023	0.0242603	0.0250629	0.0273415	0.0265108	0.0240016	0.0229842	0.0242484	0.025592	0.0237459
10	R. japonica var. japonica x R. japonica var. compacta	Upper	0.010995	0.0109794	0.0107843	0.0107883	0.0110134	0.01131	0.0115102	0.0116467	0.0118395	0.011973	0.0122976	0.012989	0.013423	0.0130601	0.0124152	0.0126513	0.0137085	0.0143524	0.0145333	0.0144248	0.0133494	0.0121531	0.0131983	0.0169685	0.0189038	0.0171718	0.0156456	0.0157912	0.0167071	0.0167287	0.0159939	0.0166143	0.0185503	0.0190794	0.017811	0.0175736	0.0194359	0.0188063	0.0164852	0.0170253	0.0194424	0.0190093	0.0166894	0.0157448	0.0172219	0.0188672	0.0170668
10	R. japonica var. japonica x R. japonica var. compacta	Upper	0.0148639	0.014981	0.0148105	0.0147778	0.0150733	0.0154809	0.0156691	0.0156929	0.0157537	0.015767	0.0160514	0.0168119	0.0173402	0.0170023	0.0163604	0.0165777	0.0175382	0.0181517	0.0184247	0.0184354	0.0174725	0.016319	0.0172541	0.0207568	0.0225221	0.020833	0.0193706	0.0196302	0.0206975	0.0207305	0.0200127	0.0207911	0.022737	0.0231238	0.0218711	0.0216452	0.0234119	0.0228633	0.0207204	0.0213421	0.0236984	0.0230504	0.0205242	0.0195334	0.0210327	0.0226856	0.020999
10	R. japonica var. japonica x R. japonica var. compacta	Upper	0.035266	0.0352652	0.0350833	0.0350672	0.0353139	0.0355986	0.0356464	0.035657	0.0358461	0.0360271	0.0364916	0.0373462	0.0377242	0.0371323	0.036405	0.0366432	0.0376006	0.0382422	0.0384995	0.0382761	0.0370595	0.0359987	0.0371583	0.0403341	0.0413867	0.0396281	0.0385318	0.0390363	0.0399548	0.0397249	0.0391446	0.0399667	0.0413285	0.0412031	0.0400613	0.0399346	0.0409491	0.0399191	0.0383875	0.0394414	0.0414497	0.0405557	0.0383876	0.0378436	0.0393246	0.0403997	0.0384141
10	R. japonica var. japonica x R. japonica var. compacta	Upper	0.0114192	0.0116038	0.0115726	0.0115945	0.0118324	0.0121542	0.0123126	0.012398	0.0125732	0.0126395	0.0128873	0.0136303	0.014183	0.0138834	0.0133311	0.0136328	0.014594	0.0150904	0.0151022	0.0148714	0.0139226	0.0128774	0.013685	0.0168312	0.0184752	0.0170181	0.0158324	0.0162276	0.0172584	0.0173253	0.0166599	0.0172229	0.0189059	0.0193211	0.0181521	0.0177304	0.0191193	0.018601	0.0166676	0.0172332	0.0194345	0.0189304	0.0166099	0.0154807	0.0165997	0.0182889	0.0172674
10	R. japonica var. japonica x R. japonica var. compacta	Upper	0.0112739	0.0113936	0.0113182	0.0113865	0.0116024	0.0117984	0.0118219	0.0118628	0.0121046	0.0123291	0.0127174	0.0134537	0.0140286	0.0139185	0.0134158	0.0134786	0.014161	0.0146256	0.0148754	0.0148711	0.0139075	0.0127393	0.0134991	0.0167062	0.0185074	0.017218	0.0160413	0.0162498	0.0170948	0.0170985	0.0164451	0.017102	0.0189127	0.0192927	0.0180289	0.0177347	0.0194403	0.0190506	0.017072	0.0175673	0.0195863	0.0189757	0.0168492	0.0159779	0.0171438	0.0184365	0.01672
6	R. japonica x sachalinensis (R. bohemica)	Upper	0.0449955	0.0451561	0.0451947	0.0451329	0.0449838	0.0448662	0.0448464	0.0449377	0.0450684	0.0450159	0.0449962	0.0452928	0.0455863	0.0454279	0.0450377	0.0451212	0.0456374	0.0459832	0.0461694	0.046095	0.0453085	0.0445002	0.0452449	0.0477281	0.0487437	0.0472526	0.0460928	0.0462416	0.0468822	0.0468552	0.0463263	0.0465667	0.0475678	0.0478824	0.0472649	0.0471866	0.0481184	0.0474921	0.0461545	0.0467022	0.0480526	0.0472739	0.0454724	0.0447095	0.0455026	0.046415	0.0451121
6	R. japonica x sachalinensis (R. bohemica)	Upper	0.0410151	0.041104	0.0409567	0.0408405	0.040923	0.0411596	0.0412341	0.0411282	0.041128	0.0411971	0.0414744	0.0420806	0.0424618	0.0421498	0.0416003	0.0417254	0.0424614	0.0429579	0.0432879	0.043424	0.0425408	0.0414199	0.0421857	0.0451525	0.0465001	0.0448551	0.0435066	0.0437352	0.0446015	0.0444743	0.0437499	0.0444145	0.0461795	0.0465714	0.0453549	0.0449045	0.0462612	0.0458573	0.0441282	0.0447139	0.0466408	0.0458623	0.043574	0.0427445	0.0441544	0.0455776	0.0438786
6	R. japonica x sachalinensis (R. bohemica)	Upper	0.0353682	0.0356152	0.035637	0.0355788	0.0355992	0.0357565	0.0357858	0.0357471	0.036006	0.0363704	0.0367499	0.037298	0.0376876	0.0374538	0.0368816	0.0369066	0.0375765	0.0380336	0.0382313	0.0381622	0.0371953	0.0361439	0.0370949	0.040381	0.0419364	0.0402808	0.0389956	0.0393261	0.0402029	0.0402224	0.0398062	0.0406664	0.0423415	0.0424894	0.0412569	0.0410885	0.0425288	0.0416045	0.0394893	0.0402748	0.0428256	0.042424	0.0400802	0.0390613	0.0402792	0.0415084	0.0396378
6	R. japonica x sachalinensis (R. bohemica)	Upper	0.0385227	0.0385272	0.0383968	0.0384093	0.038572	0.0387341	0.0387505	0.0388315	0.0390938	0.0392736	0.0396107	0.0402262	0.0404927	0.0400214	0.03935	0.0394193	0.0401374	0.0406488	0.0409709	0.0410297	0.0401573	0.0391494	0.040025	0.0430492	0.0443399	0.0427321	0.0415678	0.0417975	0.0424803	0.0424058	0.0419111	0.0426372	0.0442639	0.0444733	0.0432422	0.0430754	0.0445869	0.0438026	0.0418821	0.042784	0.0452419	0.0445695	0.041977	0.0409505	0.0423361	0.0435599	0.0415732
6	R. japonica x sachalinensis (R. bohemica)	Upper	0.0503843	0.0505254	0.0504457	0.0504169	0.0505371	0.0506701	0.0506251	0.0505887	0.0507303	0.0508731	0.0512286	0.0519218	0.0523158	0.051938	0.0513371	0.0514617	0.0522288	0.0526738	0.0526526	0.0522984	0.0512836	0.0504858	0.0517708	0.0550237	0.0561199	0.054319	0.0531543	0.0535019	0.0542615	0.0539872	0.053262	0.0539557	0.0555754	0.0559169	0.0550539	0.0550917	0.0563323	0.05523	0.0533501	0.0542688	0.0563773	0.0554874	0.0531139	0.0521522	0.0532946	0.0545134	0.052835
6	R. japonica x sachalinensis (R. bohemica)	Upper	0.0306024	0.030733	0.0306169	0.030524	0.03063	0.0308252	0.0308732	0.0309451	0.0311766	0.0312632	0.0314782	0.0321189	0.0325172	0.0320904	0.0314124	0.0315472	0.032424	0.0330695	0.0333674	0.0333373	0.0323922	0.031243	0.0320186	0.0352512	0.03694	0.0354328	0.0340904	0.0341987	0.0349655	0.0349512	0.0344394	0.0352521	0.0370508	0.0373821	0.0361354	0.0358978	0.0375457	0.0369115	0.0348393	0.0355244	0.0379318	0.0373419	0.0347902	0.0336978	0.0350451	0.0365268	0.034811
6	R. japonica x sachalinensis (R. bohemica)	Upper	0.0663028	0.0663441	0.0663315	0.0664291	0.0666021	0.0666814	0.0665421	0.0664181	0.0665275	0.0667528	0.0672228	0.0679077	0.068216	0.0677476	0.0670737	0.0671487	0.0677619	0.0681237	0.0683684	0.0683201	0.0673476	0.0665411	0.0678429	0.0709334	0.0718055	0.0699219	0.0685959	0.0687483	0.069471	0.0693837	0.0690369	0.0699533	0.071342	0.0712052	0.0701603	0.0704625	0.0718371	0.0706386	0.0689235	0.0697796	0.0713211	0.0700721	0.0678478	0.0673584	0.0688949	0.0698474	0.0677375
6	R. japonica x sachalinensis (R. bohemica)	Upper	0.0368252	0.036817	0.0366465	0.0366704	0.0369479	0.0372302	0.0372149	0.0371347	0.0373185	0.0375274	0.0378835	0.0385832	0.0389536	0.0384319	0.0376767	0.0377704	0.0385726	0.0390695	0.0391512	0.0389726	0.0381497	0.0372833	0.0382058	0.0413022	0.0427657	0.0412028	0.0398801	0.0399545	0.0405806	0.040416	0.0399164	0.0409079	0.0428185	0.0430495	0.0417512	0.0414347	0.0427383	0.0419982	0.0401257	0.0408451	0.0431531	0.0426886	0.0403604	0.0393463	0.0405969	0.0418728	0.0400631
6	R. japonica x sachalinensis (R. bohemica)	Upper	0.0641317	0.0641381	0.0640682	0.0640817	0.0641744	0.0643203	0.0644025	0.0644236	0.0644536	0.0644198	0.0646122	0.0651824	0.0654772	0.0649891	0.06433	0.064486	0.0653377	0.0659609	0.0661821	0.0659231	0.0647752	0.0637429	0.0647331	0.0676726	0.0687265	0.0671046	0.0659767	0.0662474	0.066986	0.0667833	0.066232	0.0670844	0.0686659	0.0687317	0.0676145	0.0675634	0.0686506	0.0674305	0.0656263	0.0665091	0.0683755	0.0673057	0.0650421	0.064424	0.0656862	0.0664736	0.0645038
6	R. japonica x sachalinensis (R. bohemica)	Upper	0.0483548	0.0484717	0.0484379	0.0484288	0.048505	0.0485739	0.0485202	0.0485148	0.0486861	0.0488095	0.0490683	0.04971	0.0501575	0.049762	0.0490788	0.0492105	0.0500033	0.0504424	0.0504825	0.0502854	0.0494351	0.0485581	0.0493892	0.0521898	0.0534449	0.0519725	0.0508364	0.0510886	0.051749	0.0514807	0.0508603	0.051619	0.0532579	0.0535525	0.0525767	0.0524224	0.0536087	0.0528605	0.051086	0.05158	0.0533051	0.0526238	0.0506464	0.0499907	0.0512503	0.0523107	0.0504632
0	R. japonica var. japonica	Upper	0.00541922	0.00555144	0.00554286	0.00578232	0.00627924	0.00666061	0.00669479	0.00674218	0.00708519	0.00737852	0.00789268	0.00901925	0.00992352	0.00963629	0.00883284	0.00918031	0.0105915	0.0114853	0.0118197	0.0118091	0.0104869	0.0088534	0.0101095	0.0150042	0.0175222	0.0152303	0.0132278	0.0134945	0.0149172	0.015228	0.0145298	0.0155165	0.0178708	0.0182139	0.0164953	0.0162575	0.0187085	0.0179113	0.0149215	0.0157218	0.0189395	0.0182183	0.0150786	0.0139053	0.01579	0.017624	0.0150783
0	R. japonica var. japonica	Upper	0.00911437	0.00919275	0.0089464	0.00908494	0.00960757	0.0100263	0.0100224	0.0100187	0.0104204	0.0108285	0.0114185	0.0126072	0.0135564	0.013171	0.0121728	0.0124584	0.0139632	0.0148993	0.0151129	0.0149249	0.0135043	0.0119134	0.0134897	0.0190274	0.021952	0.0195237	0.0173494	0.0176263	0.018974	0.01903	0.0183149	0.0196369	0.0221887	0.0223057	0.0204819	0.0205795	0.0232028	0.0219568	0.0188312	0.0200753	0.0236862	0.0227199	0.0191346	0.0178078	0.0199921	0.022305	0.0197495
0	R. japonica var. japonica	Upper	0.0238403	0.0238638	0.0236048	0.0236987	0.0241988	0.0246326	0.0246673	0.0246814	0.0250088	0.0253091	0.0258394	0.0270573	0.0280862	0.0277143	0.026756	0.0271573	0.0286197	0.0292989	0.0292428	0.0288782	0.027489	0.0261453	0.0278065	0.0327937	0.0350573	0.0327218	0.0307943	0.0310279	0.0322787	0.0322953	0.0315437	0.0328216	0.0354111	0.0356599	0.0337961	0.0335401	0.0358284	0.0349467	0.03227	0.0333018	0.0362594	0.0350618	0.0316394	0.0304407	0.0325168	0.0344876	0.0319311
0	R. japonica var. japonica	Upper	0.00922637	0.00940587	0.0092297	0.00931909	0.00976908	0.01014	0.0101105	0.0101562	0.0106758	0.0111403	0.0117113	0.0128906	0.0137636	0.0132417	0.0122838	0.0127573	0.0143824	0.0153977	0.015651	0.015283	0.0135845	0.0119629	0.0136729	0.0190245	0.0214636	0.0189262	0.0169351	0.0174024	0.0188812	0.0189674	0.0182025	0.019316	0.0216008	0.0218296	0.0202511	0.0201872	0.0224069	0.0212819	0.0185192	0.0196436	0.0227034	0.0216895	0.0185662	0.0175618	0.0196335	0.0214588	0.0186162
0	R. japonica var. japonica	Upper	0.00896019	0.00928576	0.00915285	0.00912804	0.00951461	0.0099455	0.010009	0.0100425	0.0103958	0.0107279	0.0113222	0.0126008	0.0136237	0.0131965	0.0121036	0.0123589	0.0138452	0.0147352	0.0149918	0.0148804	0.0134369	0.0118306	0.013373	0.0185531	0.0210204	0.0186356	0.0167466	0.0172044	0.0186285	0.0187628	0.0180419	0.0191355	0.0215972	0.0220634	0.0203835	0.0201104	0.02248	0.0216524	0.0188697	0.0199958	0.0233099	0.0223161	0.018881	0.017574	0.0195106	0.0214972	0.0189605
0	R. japonica var. japonica	Upper	0.0134899	0.0133236	0.0131076	0.0133491	0.0138684	0.0142213	0.0142126	0.0143003	0.0147978	0.0152106	0.0157748	0.0169732	0.0178424	0.0173184	0.0163418	0.0167244	0.0182038	0.0191245	0.0195069	0.0194578	0.0179698	0.0163563	0.0180642	0.0236052	0.0262115	0.0234945	0.0212401	0.0215076	0.0228346	0.0229707	0.0224393	0.0238688	0.0264401	0.026614	0.0247664	0.0246715	0.0271826	0.0260387	0.0228914	0.0240068	0.0276108	0.0267156	0.0231139	0.0216831	0.0236529	0.0256474	0.022923
0	R. japonica var. japonica	Upper	0.00635485	0.006585	0.00646929	0.00641152	0.00675245	0.00730946	0.0075519	0.00761983	0.00792673	0.00829309	0.00902744	0.0102925	0.0109931	0.0103247	0.00936583	0.00989309	0.0115655	0.0125493	0.0128319	0.0126671	0.0111049	0.00947461	0.0112025	0.0166175	0.0190691	0.0165076	0.0144558	0.0147551	0.0160464	0.0160747	0.0154262	0.016975	0.0198298	0.0200592	0.0180436	0.0178094	0.0202716	0.0191981	0.0162198	0.017413	0.0208177	0.0196778	0.0160485	0.014717	0.0167354	0.0186436	0.015991
0	R. japonica var. japonica	Upper	0.0102763	0.0104649	0.0103699	0.0104071	0.0106705	0.0109635	0.0110414	0.0111214	0.011432	0.0117557	0.0125312	0.0140546	0.0151066	0.0145718	0.013497	0.0138003	0.0152645	0.0161627	0.0164104	0.0161505	0.0145741	0.0130367	0.0146569	0.0197638	0.0222568	0.0199934	0.0180248	0.0182982	0.0196299	0.0196783	0.0189081	0.0201499	0.0227768	0.0231658	0.0213885	0.0210125	0.0230186	0.0219751	0.0193229	0.0204891	0.0236013	0.0225334	0.0193273	0.0183048	0.0203522	0.0221699	0.0195266
0	R. japonica var. japonica	Upper	0.0102974	0.010637	0.0105405	0.0106484	0.0111088	0.0114686	0.0114392	0.0114684	0.0118381	0.0121783	0.0128695	0.0142671	0.0152247	0.014629	0.0135838	0.0141397	0.0158941	0.0167978	0.0168987	0.0165511	0.0148415	0.0132415	0.0152558	0.0210253	0.0235483	0.0208851	0.0188075	0.0192001	0.020602	0.0205801	0.0198808	0.02147	0.0242816	0.0244254	0.0224034	0.0222478	0.0247334	0.0235953	0.0208186	0.0223552	0.0257403	0.0243151	0.0206565	0.0195233	0.0217055	0.0233763	0.0202661
0	R. japonica var. japonica	Upper	0.0114393	0.0115782	0.0114276	0.0115305	0.0119807	0.0124244	0.0124701	0.0125242	0.012948	0.0133054	0.0139621	0.015323	0.0162946	0.0158231	0.0149276	0.0154825	0.0170589	0.0179427	0.0183258	0.018178	0.0163959	0.0146157	0.0164679	0.0222415	0.0248829	0.0221979	0.020089	0.0206642	0.0223736	0.0224781	0.0217094	0.0231887	0.0259377	0.0261976	0.0245192	0.0249	0.0275881	0.025773	0.0224114	0.0240246	0.0279118	0.026601	0.0226299	0.0213674	0.0238215	0.0258205	0.0226407
6	R. japonica x sachalinensis (R. bohemica)	Lower	-0.00395558	-0.00398863	-0.00419574	-0.00385404	-0.00304619	-0.0025111	-0.00269253	-0.00283913	-0.00244419	-0.00197563	-0.000963298	0.000998709	0.00236622	0.00174369	0.000711287	0.00175699	0.00408223	0.00516247	0.00521108	0.00455844	0.00213702	0.000255185	0.00336902	0.0110575	0.0141016	0.0108167	0.00845529	0.00879676	0.0102839	0.0104553	0.0102248	0.0129029	0.0166427	0.0164869	0.0139016	0.0142601	0.0176084	0.0156483	0.0121598	0.0147299	0.0193581	0.0169528	0.0119636	0.0110024	0.0142934	0.0160095	0.0113754
6	R. japonica x sachalinensis (R. bohemica)	Lower	-0.0215166	-0.0214175	-0.0215521	-0.0212558	-0.0204933	-0.0199919	-0.020146	-0.02014	-0.0196253	-0.019053	-0.0177379	-0.0154241	-0.0139425	-0.014632	-0.0157794	-0.0148928	-0.0127402	-0.0117063	-0.0115392	-0.0120361	-0.0143308	-0.0162711	-0.0134357	-0.00569508	-0.00206029	-0.00515823	-0.00782901	-0.00772587	-0.00609643	-0.00561986	-0.0057463	-0.00305129	0.000856369	0.000805761	-0.00206347	-0.00207098	0.00153669	2.14e-05	-0.00362757	-0.00123721	0.0036922	0.00161812	-0.00347884	-0.00474333	-0.001548	0.000498823	-0.00393033
6	R. japonica x sachalinensis (R. bohemica)	Lower	-0.00969181	-0.00966663	-0.00987023	-0.00957599	-0.00879025	-0.00827163	-0.00843682	-0.00849727	-0.00806667	-0.0075662	-0.0063392	-0.00407228	-0.00258278	-0.00337042	-0.00465486	-0.00375475	-0.00147828	-0.000349254	-0.000181776	-0.000768458	-0.00316322	-0.00499411	-0.00173557	0.00634529	0.00965908	0.00610518	0.00339055	0.00357268	0.005014	0.00524702	0.0051507	0.00797091	0.0119283	0.0119795	0.0093653	0.00956463	0.0128712	0.0109064	0.00731935	0.00979787	0.0144554	0.0121965	0.00720314	0.00607969	0.00937673	0.0113141	0.00663621
6	R. japonica x sachalinensis (R. bohemica)	Lower	-3.87e-05	-0.000310559	-0.000551372	-1.79e-05	0.001018	0.00154608	0.00119987	0.00101391	0.00141009	0.00184005	0.00298521	0.00519597	0.00664724	0.00589004	0.00462156	0.00537113	0.00743426	0.00851017	0.00871351	0.00811919	0.00573975	0.00402485	0.00738185	0.015159	0.0179393	0.0144261	0.0119968	0.0122286	0.0136483	0.01392	0.0137939	0.0163652	0.0198633	0.0197011	0.0174017	0.01796	0.0208006	0.0181188	0.0147427	0.0178118	0.022662	0.0202062	0.0153261	0.0145603	0.0178199	0.0192263	0.0143602
6	R. japonica x sachalinensis (R. bohemica)	Lower	-0.0229474	-0.0230021	-0.0232117	-0.0228428	-0.0220982	-0.0216855	-0.0218293	-0.0217537	-0.0211682	-0.0205951	-0.0194539	-0.0173769	-0.016015	-0.0167126	-0.0178222	-0.0168858	-0.0147099	-0.0137299	-0.0136187	-0.0140035	-0.0161498	-0.0181227	-0.0154627	-0.00802569	-0.00459215	-0.00755987	-0.00994244	-0.00952026	-0.00773882	-0.00743492	-0.0079574	-0.00572539	-0.00201937	-0.0017571	-0.0042281	-0.00431272	-0.00106169	-0.00235467	-0.00575949	-0.00375671	0.000755698	-0.000953212	-0.00557708	-0.00667488	-0.00336992	-0.00123094	-0.00574123
6	R. japonica x sachalinensis (R. bohemica)	Lower	-0.0125489	-0.0126668	-0.0128868	-0.0123967	-0.0114555	-0.0109187	-0.011016	-0.0109467	-0.0104393	-0.00997489	-0.00887576	-0.00675026	-0.00537942	-0.00616649	-0.00738275	-0.00653395	-0.00434716	-0.00327363	-0.00315121	-0.00366531	-0.00598185	-0.00794037	-0.00510356	0.00240139	0.00571825	0.00269513	0.000368106	0.00074674	0.00230555	0.0026274	0.00248287	0.00494094	0.0083416	0.00807517	0.00551325	0.00573799	0.00894376	0.00714753	0.00368186	0.00602435	0.0106726	0.00875032	0.0041231	0.00314911	0.00634722	0.0083378	0.00411332
6	R. japonica x sachalinensis (R. bohemica)	Lower	-0.00841772	-0.00852323	-0.00875866	-0.00835333	-0.00743578	-0.00681665	-0.00695454	-0.00704553	-0.00663744	-0.00623065	-0.00517565	-0.00306083	-0.00162452	-0.002257	-0.00342309	-0.00272898	-0.000752216	0.00024328	0.000458485	9.57e-05	-0.00210873	-0.00404261	-0.00125913	0.00621535	0.00955003	0.00642548	0.00382261	0.00396632	0.0055349	0.00587494	0.00555754	0.00778436	0.0110887	0.0110288	0.0087411	0.00889961	0.0117671	0.00999318	0.00672538	0.0089993	0.0135565	0.0117945	0.00717974	0.00599519	0.00897114	0.0109127	0.00673904
6	R. japonica x sachalinensis (R. bohemica)	Lower	-0.0164551	-0.0165069	-0.0166822	-0.0163094	-0.0156402	-0.015332	-0.0155001	-0.015401	-0.0148541	-0.0143606	-0.0132398	-0.0110805	-0.00956542	-0.0101397	-0.0112613	-0.0104742	-0.00842146	-0.00745296	-0.00735544	-0.0077892	-0.00996428	-0.0118815	-0.0090703	-0.00141178	0.00210262	-0.00107197	-0.00374361	-0.00360853	-0.00202361	-0.00169146	-0.00214388	7.02e-05	0.00376987	0.00413228	0.00184404	0.00188409	0.00497016	0.00335099	-6.05e-05	0.00220746	0.00683769	0.00494051	0.00020924	-0.000995052	0.0020532	0.00415752	-7.7e-06
6	R. japonica x sachalinensis (R. bohemica)	Lower	-0.0191194	-0.0190519	-0.0192026	-0.0188308	-0.0180433	-0.0175996	-0.0177465	-0.0176585	-0.017087	-0.0166006	-0.0155378	-0.0134858	-0.0122241	-0.0130417	-0.0139846	-0.0126953	-0.010376	-0.00947702	-0.00948185	-0.0100929	-0.0124801	-0.0143892	-0.0114273	-0.00376644	-0.000390254	-0.00353276	-0.00611074	-0.00597229	-0.00445564	-0.00412416	-0.00433268	-0.00184594	0.00175288	0.00168843	-0.000858022	-0.000648355	0.00277009	0.00117559	-0.00231553	-0.000155547	0.00418708	0.00228483	-0.00198458	-0.00278995	0.000284039	0.0020733	-0.00236144
6	R. japonica x sachalinensis (R. bohemica)	Lower	-0.00348364	-0.0034877	-0.00355886	-0.00308104	-0.00215307	-0.00156041	-0.00171391	-0.00182936	-0.00144664	-0.0010052	7.51e-05	0.00223522	0.00373856	0.00302821	0.0017432	0.00244404	0.00453782	0.00570347	0.00598371	0.00548329	0.00311896	0.00114681	0.00396339	0.0114924	0.0147806	0.0114783	0.00873824	0.00888419	0.0105243	0.0108886	0.010522	0.0126882	0.0161204	0.0163278	0.0140602	0.013981	0.0166569	0.0149703	0.0118322	0.0140971	0.0184977	0.0166245	0.0120942	0.0109974	0.0138419	0.0155591	0.0114739
6	R. japonica x sachalinensis (R. bohemica)	Lower	0.00965617	0.00953617	0.00938537	0.00969855	0.0102731	0.0106186	0.0104379	0.0102981	0.0106156	0.0110662	0.0120903	0.0138651	0.0149408	0.0142419	0.0132782	0.0142068	0.0161025	0.0167063	0.0165349	0.0159228	0.0137211	0.0119835	0.0148206	0.0220123	0.0250593	0.0220726	0.0198106	0.0200322	0.0212508	0.0212841	0.0210666	0.0235917	0.0270888	0.0269127	0.0244044	0.0246298	0.0277002	0.0258256	0.022475	0.0248763	0.0294952	0.0275305	0.0227834	0.0216874	0.0247738	0.0265686	0.0221029
6	R. japonica x sachalinensis (R. bohemica)	Lower	0.00402688	0.00387189	0.003548	0.00377909	0.00456958	0.00524839	0.00520052	0.00497195	0.00515699	0.00551773	0.00643481	0.008205	0.00950477	0.00902348	0.0079894	0.00862445	0.0104245	0.0113128	0.0114011	0.0107804	0.00853307	0.00683934	0.00961847	0.0165459	0.0192918	0.0161196	0.0138151	0.0141691	0.0156137	0.0159089	0.0158889	0.0183691	0.0216416	0.0213869	0.0190493	0.0194754	0.0225574	0.0205813	0.017124	0.0193069	0.023749	0.0219073	0.0173384	0.0164151	0.0198119	0.0218593	0.017415
6	R. japonica x sachalinensis (R. bohemica)	Lower	0.00538345	0.00519504	0.00489144	0.00515811	0.00585461	0.0062237	0.00595976	0.00590164	0.00638025	0.00682153	0.00771727	0.00950615	0.0107261	0.0100585	0.00900615	0.00980857	0.0116259	0.0121934	0.0119879	0.0115653	0.00975958	0.00827749	0.0110983	0.0178694	0.0202993	0.0171965	0.0151619	0.0154726	0.0166351	0.0167345	0.0166791	0.019182	0.0224394	0.0222627	0.0201289	0.0205804	0.0231902	0.0208027	0.0174761	0.0197526	0.0239249	0.0219735	0.0176482	0.016803	0.0197294	0.0211366	0.0168242
6	R. japonica x sachalinensis (R. bohemica)	Lower	0.00972487	0.00949163	0.00922887	0.00968943	0.0105266	0.0108694	0.010526	0.0103492	0.0106924	0.0110656	0.0119885	0.0138578	0.015111	0.0143775	0.0131476	0.0136656	0.0152973	0.0160416	0.0161236	0.0156842	0.013697	0.0121133	0.0147224	0.0211934	0.0237639	0.020909	0.0187206	0.0187596	0.0198788	0.0201701	0.0201588	0.0224058	0.0254779	0.0252878	0.0229639	0.0230317	0.0256296	0.0237904	0.0207468	0.0230001	0.0271502	0.0253194	0.0211377	0.0202831	0.0230627	0.024393	0.0200303
6	R. japonica x sachalinensis (R. bohemica)	Lower	0.0143007	0.0141293	0.0138656	0.0141004	0.0147422	0.0150984	0.0148443	0.0147278	0.0150793	0.0154179	0.0162835	0.0180988	0.019361	0.018699	0.0176088	0.0183355	0.0201453	0.0209586	0.0209718	0.0203282	0.0181241	0.016506	0.0193738	0.0261459	0.0285498	0.0255236	0.0235953	0.0239731	0.025116	0.0251364	0.0249663	0.0272019	0.0300541	0.029495	0.0271523	0.0276521	0.030475	0.0284801	0.0256523	0.0281998	0.0322224	0.0301036	0.0258447	0.0251034	0.0280869	0.0294389	0.0249776
6	R. japonica x sachalinensis (R. bohemica)	Lower	0.00424693	0.00418082	0.00402613	0.00432171	0.00505564	0.00548477	0.0052771	0.00522183	0.00558299	0.00587731	0.00677337	0.00868694	0.0100299	0.00943124	0.00826548	0.00881395	0.0106069	0.0115288	0.0116437	0.0111528	0.00903229	0.00719063	0.00975499	0.0168635	0.0200082	0.0168536	0.0143648	0.0145689	0.0159659	0.0162793	0.0160879	0.0182635	0.0214837	0.0215128	0.0193985	0.0197868	0.0228394	0.0210129	0.0176231	0.0197863	0.0241732	0.0223091	0.0177568	0.0166494	0.0196221	0.0215156	0.0173834
6	R. japonica x sachalinensis (R. bohemica)	Lower	0.00891333	0.00869363	0.00839652	0.00880442	0.00975583	0.0103454	0.0101567	0.00994518	0.0101713	0.0104622	0.0112914	0.0130571	0.0143221	0.0136667	0.0125386	0.0132846	0.0152131	0.0161018	0.0160573	0.0153717	0.0132681	0.011675	0.0143494	0.0210787	0.0238362	0.0208449	0.0185592	0.0187726	0.0200871	0.0202316	0.0200016	0.0223535	0.0256698	0.0255528	0.0233384	0.0237974	0.0267274	0.0245958	0.0211662	0.0232718	0.0274032	0.0255912	0.0213895	0.0205027	0.0234609	0.0250919	0.0206404
6	R. japonica x sachalinensis (R. bohemica)	Lower	-0.00743335	-0.00760299	-0.00777372	-0.00738225	-0.0065478	-0.00599912	-0.00613173	-0.00620617	-0.00581322	-0.00535985	-0.00430517	-0.00229818	-0.000904856	-0.00152382	-0.00269297	-0.00207537	-0.00027309	0.000579232	0.000678936	0.000333113	-0.00151906	-0.00319427	-0.000743945	0.00596322	0.00892464	0.00603949	0.00373284	0.003919	0.00531357	0.00564793	0.00551001	0.00775767	0.0110268	0.0110848	0.00886992	0.00905562	0.0120331	0.0104367	0.00734815	0.00964561	0.0138781	0.0117922	0.00722176	0.00624643	0.00941266	0.0114303	0.00719376
6	R. japonica x sachalinensis (R. bohemica)	Lower	0.00251848	0.0023745	0.00216428	0.00255309	0.00329675	0.00363849	0.00338394	0.00330875	0.00363437	0.0039247	0.00489421	0.00685228	0.00803584	0.00718198	0.00598443	0.00674892	0.00878086	0.00979169	0.00986982	0.00937791	0.00734746	0.00562529	0.00824006	0.0151436	0.0180493	0.0150172	0.012707	0.0129979	0.0144903	0.0147972	0.0145426	0.016689	0.0198891	0.0199705	0.0177704	0.017822	0.0206218	0.018897	0.0157311	0.018027	0.0223339	0.0204822	0.0162182	0.0153881	0.0184144	0.020077	0.0156963
6	R. japonica x sachalinensis (R. bohemica)	Lower	0.00580276	0.00580254	0.00561602	0.00586784	0.00653252	0.00690141	0.00664744	0.00655246	0.00691354	0.00724702	0.00826577	0.0103765	0.0118114	0.0111434	0.00993673	0.0105609	0.0123956	0.0132154	0.0131699	0.012466	0.0101162	0.00826162	0.0109687	0.0180458	0.0211264	0.018186	0.0158522	0.0159903	0.0171907	0.0172469	0.0170645	0.0196528	0.0232893	0.0232662	0.0207483	0.0207426	0.0235392	0.0217348	0.0185592	0.0208096	0.0250768	0.0232632	0.0189422	0.0179505	0.0208492	0.022491	0.0180636
6	R. japonica x sachalinensis (R. bohemica)	Lower	0.0450316	0.0448998	0.044617	0.04454	0.0445558	0.0444373	0.0442315	0.0440962	0.0439859	0.0437013	0.0434484	0.0435822	0.0438457	0.0437609	0.0434162	0.0431976	0.0431866	0.0431614	0.0430192	0.0428739	0.0426354	0.0420731	0.0416216	0.0421723	0.0431725	0.0430829	0.0423746	0.0418572	0.0418048	0.0419156	0.0416985	0.0415463	0.0418162	0.0419111	0.0413851	0.0409259	0.04175	0.0422254	0.0409874	0.0400578	0.0406045	0.0412258	0.0408318	0.0400348	0.0396731	0.0401571	0.0403277
6	R. japonica x sachalinensis (R. bohemica)	Lower	0.0373493	0.0371073	0.0369823	0.0370575	0.037094	0.0370158	0.0368076	0.0364816	0.0362643	0.0362702	0.0364512	0.0367155	0.0368857	0.0367309	0.0362486	0.0359855	0.0362595	0.0365074	0.0363182	0.0359555	0.0355069	0.0348461	0.0345467	0.0355903	0.0369484	0.0366793	0.0357589	0.0353321	0.0354887	0.0356308	0.0353244	0.03532	0.0360453	0.0363451	0.0354581	0.0345649	0.0355684	0.0364297	0.0351276	0.034205	0.0349939	0.0354311	0.0345176	0.0335144	0.0334719	0.0343386	0.0343911
6	R. japonica x sachalinensis (R. bohemica)	Lower	0.0189752	0.0188472	0.018675	0.0188011	0.0190304	0.0190348	0.0188337	0.0186279	0.0184955	0.0184022	0.018567	0.0190885	0.0195314	0.0194756	0.0190244	0.0188239	0.0191671	0.019417	0.0193638	0.0193129	0.0188674	0.0179563	0.0178039	0.0195288	0.0212597	0.0207884	0.0197271	0.019325	0.0195619	0.0198085	0.0196572	0.0199697	0.0210934	0.0215789	0.0206355	0.0197834	0.0208447	0.0211988	0.0195569	0.0191492	0.0207533	0.0212565	0.0200125	0.0188918	0.0190811	0.0201569	0.0198689
6	R. japonica x sachalinensis (R. bohemica)	Lower	0.0321323	0.0320046	0.0318601	0.0318746	0.0320397	0.0321115	0.0319385	0.0317874	0.0318368	0.0318692	0.0319857	0.0324201	0.0328402	0.0327958	0.0324195	0.0323486	0.0327323	0.0328758	0.0326178	0.0324223	0.0320806	0.0314003	0.0314473	0.0333086	0.0349398	0.0341273	0.0327125	0.0321549	0.032528	0.0329602	0.0328388	0.0331558	0.0343219	0.0347147	0.0336333	0.0328325	0.0339812	0.0343275	0.0327606	0.0323745	0.0338249	0.0341338	0.0327652	0.0316778	0.0320307	0.0331038	0.0325515
6	R. japonica x sachalinensis (R. bohemica)	Lower	0.0283731	0.0282997	0.0281882	0.0283513	0.028609	0.0286577	0.028499	0.0283772	0.0283557	0.0282901	0.0283662	0.0288202	0.0293206	0.0293172	0.0289749	0.0290368	0.0295222	0.0297453	0.0296919	0.0294767	0.0285752	0.0274997	0.0280541	0.0308933	0.0327096	0.031561	0.0301324	0.0297499	0.0301781	0.0305014	0.0303932	0.0309275	0.0321541	0.0323547	0.0311634	0.030598	0.0321002	0.0321729	0.0303916	0.0305835	0.0326664	0.0324889	0.0303341	0.0291063	0.0298657	0.0311209	0.0301196
6	R. japonica x sachalinensis (R. bohemica)	Lower	0.0448836	0.0448648	0.0448049	0.0449171	0.0450336	0.0448988	0.0445794	0.044404	0.0443824	0.0443133	0.0445683	0.045379	0.046016	0.0457121	0.0449675	0.0450194	0.0458426	0.0462057	0.0459609	0.0455445	0.044602	0.0434945	0.0439267	0.0467714	0.0487314	0.0475244	0.0461108	0.0459897	0.046437	0.0463487	0.0458919	0.0464844	0.0480095	0.0483585	0.0470717	0.0462279	0.0476634	0.0480922	0.0464514	0.0465363	0.0484866	0.0482639	0.0461919	0.0449949	0.0456185	0.0467043	0.0455733
6	R. japonica x sachalinensis (R. bohemica)	Lower	0.0272828	0.0272861	0.0272659	0.0273901	0.0275595	0.0276503	0.0275252	0.0273346	0.027294	0.0273019	0.0276197	0.0284758	0.0291275	0.0288617	0.0282253	0.0283456	0.0292021	0.0295914	0.0293206	0.0288541	0.0278711	0.0268024	0.027443	0.0305362	0.0325644	0.0313759	0.0299044	0.0296219	0.0301317	0.0303168	0.0300527	0.030798	0.03249	0.0328159	0.0314156	0.0307408	0.0322932	0.0323298	0.0305942	0.0310309	0.0330662	0.0324954	0.030329	0.0293862	0.0303909	0.0316603	0.0303588
6	R. japonica x sachalinensis (R. bohemica)	Lower	0.0375351	0.0373175	0.0370987	0.0372614	0.0375627	0.0375889	0.0373165	0.0371858	0.0373266	0.0374695	0.0378589	0.0386417	0.0390825	0.0386382	0.0380187	0.0382627	0.0390796	0.0393977	0.0393303	0.0391073	0.0380963	0.0370277	0.0379888	0.0413074	0.0430448	0.0417526	0.0405016	0.0402742	0.0406365	0.0406947	0.0405878	0.0417439	0.0436044	0.0437599	0.0423873	0.0421447	0.043713	0.0428092	0.0406304	0.0415159	0.0442963	0.0438303	0.0412134	0.0401164	0.0413588	0.0423705	0.0403501
6	R. japonica x sachalinensis (R. bohemica)	Lower	0.029274	0.0292595	0.0290745	0.029156	0.0294921	0.0296928	0.0295189	0.0293002	0.0292031	0.0290731	0.0294062	0.0304123	0.031051	0.030646	0.0301233	0.0306085	0.0316314	0.0319555	0.0317135	0.0312322	0.0300358	0.0289005	0.0298811	0.0333704	0.0352429	0.0337939	0.0323825	0.0323048	0.0330157	0.0332208	0.0329534	0.0339451	0.0358248	0.0360209	0.0346185	0.0343945	0.0363819	0.0360924	0.0339956	0.0345738	0.0370156	0.0364728	0.0339011	0.0327108	0.0338974	0.0351258	0.0331799
6	R. japonica x sachalinensis (R. bohemica)	Lower	0.0216149	0.0214785	0.0213385	0.0214697	0.0218331	0.0221355	0.0220527	0.0219403	0.0221525	0.0224229	0.0229614	0.023967	0.0246186	0.0241751	0.0233321	0.0234217	0.024303	0.0247312	0.0247313	0.0245195	0.0234261	0.0223026	0.0233966	0.0270387	0.028897	0.0273441	0.0258598	0.0257333	0.0265392	0.0270351	0.0269723	0.0278914	0.0295773	0.0296918	0.0283465	0.0282668	0.0302522	0.0297324	0.0276242	0.0284135	0.0308756	0.0300764	0.0274754	0.0265386	0.0279253	0.0291337	0.027208
6	R. japonica x sachalinensis (R. bohemica)	Upper	-0.00593967	-0.00609445	-0.00639854	-0.00600995	-0.00516181	-0.00466389	-0.00477311	-0.00475741	-0.00430682	-0.00378624	-0.0025678	-0.000350085	0.00112285	0.000394795	-0.000806685	7.39e-05	0.00218518	0.00305383	0.00301522	0.00247774	0.000249253	-0.00163875	0.00126645	0.00889862	0.012263	0.00921554	0.00682656	0.00708491	0.00860569	0.00891443	0.00874355	0.0113216	0.0149925	0.0150129	0.0126137	0.0128518	0.0157991	0.0136446	0.0102218	0.0127646	0.0172381	0.0149165	0.0102125	0.00941489	0.0126874	0.0143266	0.00970765
6	R. japonica x sachalinensis (R. bohemica)	Upper	-0.0158776	-0.0158414	-0.0159982	-0.0156696	-0.014915	-0.0144249	-0.0144953	-0.0144175	-0.0139478	-0.0135095	-0.0123462	-0.010113	-0.00860678	-0.00923737	-0.0103114	-0.00934815	-0.00726109	-0.00646038	-0.00644513	-0.00689053	-0.0091614	-0.0111453	-0.00824564	-0.000642599	0.00248202	-0.000676817	-0.00283072	-0.00227895	-0.000759239	-0.000662488	-0.00105022	0.00133506	0.00504471	0.00530324	0.00294155	0.00311048	0.00621421	0.00425536	0.000687595	0.0029148	0.00737163	0.00534654	0.000711125	-0.00013531	0.00331965	0.0053514	0.000811907
6	R. japonica x sachalinensis (R. bohemica)	Upper	4.55e-05	7.82e-05	-5.32e-05	0.000400205	0.00136427	0.00192434	0.00163971	0.00147393	0.00188691	0.00233304	0.00345662	0.0056268	0.00698221	0.00614208	0.00495824	0.00591275	0.00811576	0.00908474	0.00912105	0.00863978	0.00641262	0.00446306	0.00740085	0.0152047	0.0184584	0.0149569	0.0122333	0.012342	0.0137649	0.0140526	0.0138294	0.0162283	0.0197674	0.0198252	0.017543	0.0178673	0.020869	0.0187779	0.0152586	0.0175152	0.0219047	0.0198786	0.0152798	0.0143033	0.0173951	0.0190398	0.0145547
6	R. japonica x sachalinensis (R. bohemica)	Upper	-0.0209184	-0.0208045	-0.0209564	-0.0205618	-0.0196454	-0.0190183	-0.0190484	-0.0189694	-0.0184275	-0.0179687	-0.0169532	-0.0148872	-0.013498	-0.0142663	-0.0155606	-0.0147777	-0.0125432	-0.0114213	-0.011283	-0.0117044	-0.0138841	-0.0158743	-0.0130575	-0.00507273	-0.00125766	-0.00453571	-0.00728976	-0.00703837	-0.00541336	-0.00521351	-0.0057315	-0.00342853	0.000336965	0.000573631	-0.00192669	-0.00191638	0.00147778	-9.53e-05	-0.00389855	-0.00182904	0.00306606	0.00145498	-0.00324866	-0.00446179	-0.0013196	0.000807881	-0.00360496
6	R. japonica x sachalinensis (R. bohemica)	Upper	-0.0134324	-0.0133856	-0.0136044	-0.013329	-0.0126198	-0.012135	-0.0121826	-0.0121332	-0.0116957	-0.0112336	-0.0100451	-0.00786295	-0.00650595	-0.00727433	-0.00843758	-0.00751668	-0.00519973	-0.00398006	-0.00379944	-0.00432748	-0.00667902	-0.00881757	-0.00620895	0.00145372	0.00508302	0.00179348	-0.00104836	-0.000896417	0.000845598	0.0013515	0.00105127	0.00339354	0.0070727	0.00718602	0.00465	0.00470804	0.00819905	0.00676134	0.00312349	0.00534303	0.01013	0.00818475	0.00328949	0.00198763	0.00508967	0.00739208	0.00323498
6	R. japonica x sachalinensis (R. bohemica)	Upper	-0.0121276	-0.0119877	-0.0121467	-0.0117964	-0.0109635	-0.0103968	-0.0104627	-0.0103825	-0.00985552	-0.00949301	-0.00855069	-0.00640025	-0.00483044	-0.00550559	-0.00678065	-0.00596382	-0.00371452	-0.00252631	-0.00222891	-0.00264575	-0.00510979	-0.00737911	-0.00469727	0.00305416	0.00658508	0.00338744	0.000933369	0.00141573	0.00319794	0.00363727	0.00338073	0.00571135	0.00916335	0.00903963	0.0064485	0.00654781	0.00994449	0.00837092	0.00472537	0.00685944	0.0116062	0.0098383	0.0050704	0.00388748	0.00712294	0.00935504	0.00505176
6	R. japonica x sachalinensis (R. bohemica)	Upper	-0.0176849	-0.0177232	-0.0178835	-0.0173345	-0.016294	-0.0156676	-0.015797	-0.015826	-0.0154089	-0.0150842	-0.0139955	-0.0115573	-0.00980616	-0.0105364	-0.0119267	-0.0111886	-0.00909325	-0.00812306	-0.00794385	-0.00824361	-0.0104094	-0.0124411	-0.00968416	-0.00197532	0.00146471	-0.00183299	-0.00441987	-0.00407994	-0.0023976	-0.00204247	-0.00236397	6.86e-05	0.00385419	0.00394883	0.00117702	0.000920448	0.00417321	0.00274067	-0.000815785	0.00141441	0.00637912	0.00466606	-0.000210601	-0.00141436	0.00176856	0.00375221	-0.000658203
6	R. japonica x sachalinensis (R. bohemica)	Upper	-0.032976	-0.03299	-0.0330722	-0.0324891	-0.0314193	-0.0308346	-0.0311414	-0.0312569	-0.0306003	-0.0298912	-0.0286119	-0.026204	-0.0245508	-0.0252755	-0.0265394	-0.0256251	-0.0232858	-0.022112	-0.0219862	-0.0225608	-0.0248965	-0.0269247	-0.0240858	-0.0159912	-0.0119781	-0.0152033	-0.0181597	-0.0181604	-0.016439	-0.0157954	-0.0159621	-0.0135688	-0.0098863	-0.00972066	-0.0122044	-0.0122354	-0.00887509	-0.01028	-0.0138964	-0.0117571	-0.00688308	-0.00838571	-0.0129542	-0.0142414	-0.0112022	-0.00888167	-0.0130025
6	R. japonica x sachalinensis (R. bohemica)	Upper	-0.0261434	-0.026301	-0.0266153	-0.0261007	-0.0249703	-0.024299	-0.0244012	-0.0243253	-0.0237682	-0.0232909	-0.0221915	-0.0200152	-0.0185111	-0.0191415	-0.0202667	-0.0193437	-0.0171439	-0.0161987	-0.0161096	-0.0163882	-0.0185029	-0.0204917	-0.0175316	-0.00952085	-0.00602447	-0.00949823	-0.0123075	-0.012108	-0.0103601	-0.00993564	-0.0102929	-0.00782714	-0.00392361	-0.00364756	-0.00609118	-0.00593982	-0.00259749	-0.00443093	-0.00817762	-0.00581874	-0.000761513	-0.00248419	-0.00734713	-0.00861365	-0.00555619	-0.00360703	-0.00796065
6	R. japonica x sachalinensis (R. bohemica)	Upper	-0.0160163	-0.0162381	-0.0163998	-0.0158506	-0.0148515	-0.0142311	-0.014343	-0.014334	-0.0138151	-0.0132771	-0.0120427	-0.00974478	-0.00821907	-0.00900612	-0.0103653	-0.00953717	-0.00728318	-0.0061772	-0.00592077	-0.00632417	-0.00876335	-0.0108878	-0.00791643	9.5e-05	0.00364371	0.000371901	-0.00215201	-0.00181086	-0.000214375	2.55e-05	-0.000273352	0.00231645	0.00613374	0.00621439	0.00372147	0.00397388	0.0073164	0.00528237	0.00153172	0.00409298	0.00917389	0.00721438	0.00227439	0.00116733	0.0045063	0.00653434	0.00179683
6	R. japonica x sachalinensis (R. bohemica)	Upper	0.00294311	0.00283498	0.00260721	0.00291775	0.0037127	0.0042228	0.0041021	0.00407754	0.00438199	0.00457557	0.00542395	0.00740573	0.00883628	0.00818672	0.00693324	0.00752841	0.00937276	0.0102296	0.01033	0.00996298	0.00802616	0.0063252	0.0088342	0.0156565	0.0187594	0.0159212	0.013582	0.0136712	0.0148733	0.015079	0.0150161	0.0174381	0.0207944	0.020778	0.0183954	0.0183847	0.0213384	0.0197793	0.0164431	0.0184861	0.022875	0.0211881	0.0167979	0.0157726	0.0187618	0.0206197	0.0164461
6	R. japonica x sachalinensis (R. bohemica)	Upper	0.0118823	0.0116251	0.0112788	0.0116777	0.0125085	0.0128189	0.0124894	0.0124632	0.0129181	0.0133292	0.0144295	0.0165561	0.017898	0.0171024	0.0159181	0.0167354	0.0187342	0.0196969	0.0198558	0.0192144	0.0167598	0.0149059	0.0177609	0.0249457	0.0280435	0.0252118	0.0229367	0.0229516	0.0241322	0.0244028	0.0244154	0.0270092	0.0304147	0.030121	0.0275883	0.0277585	0.0306059	0.0286172	0.025422	0.0279976	0.032541	0.0303063	0.0254366	0.0244156	0.0276401	0.0294519	0.0249453
6	R. japonica x sachalinensis (R. bohemica)	Upper	0.0057225	0.00574101	0.00562875	0.00596246	0.00671235	0.00721733	0.0070669	0.00698644	0.00737623	0.0078024	0.00884532	0.0108295	0.0121569	0.0115504	0.0104162	0.011041	0.0129536	0.0138845	0.0139155	0.0134428	0.0113895	0.0096079	0.0122933	0.0194583	0.0225211	0.0193351	0.0167975	0.0169834	0.0185351	0.0188762	0.018539	0.0207789	0.0242553	0.0242897	0.0218236	0.0217577	0.0245833	0.022879	0.0195744	0.0216868	0.0260301	0.0242703	0.019845	0.0187981	0.0218785	0.0238422	0.019527
6	R. japonica x sachalinensis (R. bohemica)	Upper	-0.00304336	-0.00328633	-0.00365521	-0.00335589	-0.00254808	-0.00206367	-0.00224003	-0.00226697	-0.00177656	-0.00131031	-0.000350223	0.00155672	0.00290612	0.00231873	0.00122523	0.00196582	0.00393179	0.00494489	0.00516524	0.00472375	0.00257275	0.000698509	0.00322834	0.0103666	0.0136606	0.0105517	0.00784377	0.00782194	0.00934499	0.0099019	0.00979061	0.0120754	0.0155165	0.0155954	0.0131998	0.0132716	0.0163846	0.0147599	0.0113159	0.0134271	0.0179436	0.0162267	0.0116885	0.0105672	0.0136367	0.0156171	0.0114214
6	R. japonica x sachalinensis (R. bohemica)	Upper	-0.00100988	-0.000970725	-0.000999477	-0.000628514	-4.84e-05	0.000240078	6.8e-05	6.64e-05	0.000519004	0.000980669	0.00199206	0.00394032	0.00525217	0.0045742	0.00341688	0.00410645	0.00600283	0.00690899	0.00704323	0.00668242	0.004663	0.00282122	0.00531154	0.0122388	0.015349	0.0124666	0.0102263	0.0105808	0.0120391	0.0122158	0.0119043	0.0141691	0.0174845	0.0173956	0.0150641	0.0152764	0.0182987	0.0166201	0.0133382	0.0154589	0.0196841	0.0177515	0.0133035	0.0123209	0.01527	0.0170048	0.012878
6	R. japonica x sachalinensis (R. bohemica)	Upper	-0.000639227	-0.000624985	-0.000840086	-0.000551662	0.000275424	0.000819942	0.000651688	0.00055812	0.000946634	0.00136442	0.00236285	0.00432296	0.00562735	0.00492819	0.00384549	0.00465084	0.0065096	0.0073166	0.00748505	0.00717792	0.00510669	0.00321875	0.00575727	0.0127823	0.0158729	0.0128448	0.0104391	0.0105895	0.011897	0.0121409	0.0119342	0.0140616	0.0171575	0.01715	0.0149836	0.0151379	0.0179985	0.0163168	0.0131767	0.0154942	0.019877	0.0180479	0.013651	0.0125949	0.0154394	0.0172196	0.013221
6	R. japonica x sachalinensis (R. bohemica)	Upper	0.00720753	0.00703126	0.00678698	0.00719533	0.00800063	0.0083801	0.00806119	0.00792114	0.00834724	0.00884304	0.0099105	0.0118299	0.013054	0.012283	0.0109934	0.0117133	0.013885	0.0149579	0.0149879	0.0144212	0.0122042	0.0102504	0.0128976	0.020283	0.0236068	0.0204578	0.0178488	0.0179428	0.0193803	0.0196771	0.0194507	0.0217342	0.024842	0.0243577	0.021865	0.0222183	0.0253971	0.0236534	0.0203491	0.0226968	0.0271847	0.0252605	0.0207514	0.0197632	0.022786	0.0245351	0.020082
6	R. japonica x sachalinensis (R. bohemica)	Upper	-0.00684315	-0.00703914	-0.00744754	-0.00716079	-0.00633569	-0.00582364	-0.00599617	-0.00607238	-0.00562249	-0.00508406	-0.00386895	-0.00160608	-7.29e-05	-0.000783197	-0.00209472	-0.00148889	0.000407173	0.00129406	0.00135621	0.000942484	-0.00107059	-0.00284737	-0.000153953	0.00720426	0.0106429	0.00753615	0.00479235	0.00487643	0.0065245	0.00700639	0.0067866	0.00911322	0.012627	0.012598	0.00995997	0.00985108	0.013037	0.011529	0.00806459	0.010336	0.0151291	0.013268	0.00840104	0.00715022	0.0103242	0.0126077	0.00848572
6	R. japonica x sachalinensis (R. bohemica)	Upper	0.0126907	0.0126948	0.0125425	0.0130221	0.0138994	0.0142738	0.0139113	0.0136996	0.013979	0.0143309	0.0154653	0.0176948	0.0191262	0.0182956	0.0170077	0.0178123	0.0198548	0.0207765	0.0209558	0.0205179	0.0181687	0.0162289	0.019097	0.0264397	0.0294193	0.0261975	0.0237552	0.0239441	0.0253347	0.0255627	0.0253108	0.0276498	0.0309801	0.0307397	0.0282943	0.028597	0.0316759	0.0298983	0.0267459	0.0291974	0.0335272	0.0313155	0.0265854	0.0254792	0.0284541	0.0301122	0.0256412
6	R. japonica x sachalinensis (R. bohemica)	Upper	0.000233595	0.000253919	0.000257594	0.000807822	0.00167958	0.00211824	0.00176026	0.00137263	0.00156775	0.00207668	0.00330299	0.00543661	0.00692856	0.00639528	0.00522023	0.00579225	0.00755874	0.00847002	0.00880517	0.00855565	0.00639116	0.00438489	0.00693853	0.0140803	0.0171573	0.0141111	0.0118738	0.0122424	0.013633	0.0137204	0.0133358	0.0157483	0.0194535	0.0195539	0.017096	0.0171621	0.0202032	0.0184973	0.0150289	0.0171103	0.0215903	0.0198083	0.0151823	0.0140813	0.0173568	0.0195361	0.0152085
6	R. japonica x sachalinensis (R. bohemica)	Upper	0.034566	0.0343499	0.0341727	0.034447	0.0349153	0.0350278	0.0346815	0.0344979	0.0346423	0.0348087	0.0354893	0.0368204	0.0375638	0.036998	0.0363084	0.0367796	0.0378586	0.0383524	0.0383221	0.0377024	0.0360723	0.0349647	0.0367874	0.0411539	0.0427714	0.0407919	0.039391	0.0394529	0.0401029	0.0401141	0.0400022	0.041597	0.0437738	0.0435689	0.0419703	0.0421612	0.0439441	0.0427226	0.0409616	0.0427205	0.0453654	0.0438189	0.0409052	0.040376	0.0422092	0.0428749	0.0398682
6	R. japonica x sachalinensis (R. bohemica)	Upper	0.028864	0.0287783	0.0284924	0.0284775	0.0288159	0.0291671	0.0291587	0.0290923	0.0292294	0.0293612	0.0299143	0.0310796	0.031832	0.0314092	0.0307331	0.0312299	0.0325028	0.0331198	0.033128	0.0326008	0.0309514	0.0297736	0.0318264	0.0367151	0.0385892	0.0364079	0.0347474	0.0348112	0.0357145	0.0358859	0.0357816	0.0374336	0.0397637	0.0396634	0.037867	0.0377719	0.0396513	0.0384168	0.0363018	0.0380521	0.0411031	0.0395619	0.0362768	0.0356336	0.0378359	0.0389435	0.0357081
6	R. japonica x sachalinensis (R. bohemica)	Upper	0.0126097	0.0123794	0.012198	0.0124034	0.0128945	0.0132461	0.0131684	0.0130492	0.0131454	0.0133215	0.0140741	0.0155768	0.0166276	0.0162652	0.0154705	0.0158107	0.017008	0.0176553	0.0177203	0.0173043	0.0157652	0.0144804	0.0163261	0.0214487	0.0238858	0.0216976	0.0197118	0.0196406	0.0206595	0.0210028	0.0208638	0.0224835	0.0250914	0.0252793	0.0234336	0.0232163	0.0254114	0.0243862	0.021888	0.023431	0.026822	0.0255607	0.0222081	0.0213362	0.0233788	0.0247347	0.0218019
6	R. japonica x sachalinensis (R. bohemica)	Upper	0.0186068	0.0185088	0.0182293	0.018399	0.0189143	0.0190982	0.0188344	0.0187788	0.0190363	0.0192862	0.0201098	0.0216757	0.0226367	0.0220659	0.0211424	0.0215732	0.0229897	0.0238075	0.0239449	0.0234736	0.021799	0.0204484	0.0223709	0.0275343	0.0298261	0.0277338	0.0260083	0.0258779	0.026512	0.0265532	0.02654	0.0285464	0.0312691	0.031207	0.0292754	0.0292939	0.0315497	0.0302913	0.0278495	0.0295426	0.0328294	0.0314222	0.0280079	0.0270879	0.0291901	0.0305158	0.0273509
6	R. japonica x sachalinensis (R. bohemica)	Upper	0.028409	0.0285447	0.0283549	0.0283645	0.0286731	0.0289167	0.0287959	0.0286028	0.0286737	0.0288827	0.0295324	0.0308254	0.0317755	0.0314742	0.0307681	0.0312072	0.0325421	0.0332403	0.0332842	0.0329015	0.0312835	0.0296687	0.0311652	0.0361614	0.0387077	0.0366913	0.0347879	0.0346602	0.0355383	0.0357233	0.0354669	0.037033	0.0395748	0.039611	0.0377368	0.0376372	0.0397966	0.0386624	0.0361859	0.0376723	0.0409145	0.0396771	0.0363079	0.0352721	0.037338	0.0389069	0.0360388
6	R. japonica x sachalinensis (R. bohemica)	Upper	0.0136721	0.0135322	0.0133469	0.0136641	0.0143063	0.0145961	0.0142766	0.014075	0.0144202	0.0148975	0.0157446	0.0172076	0.0182213	0.0177908	0.0169333	0.0174853	0.0190863	0.0198248	0.0196782	0.0191628	0.0176064	0.0162726	0.0183228	0.0238957	0.026474	0.0243009	0.0225443	0.0226384	0.0236881	0.0240824	0.0240538	0.0258311	0.0284193	0.028334	0.0264891	0.026923	0.0297877	0.0283464	0.0253438	0.0270866	0.0309027	0.0294717	0.0256192	0.024698	0.0274513	0.0292427	0.025558
6	R. japonica x sachalinensis (R. bohemica)	Upper	0.0254044	0.0254647	0.0254034	0.025581	0.0259806	0.026235	0.0260026	0.0257937	0.0260698	0.0265074	0.0273558	0.0287937	0.0297112	0.0292182	0.028423	0.029057	0.0305848	0.0312435	0.0312143	0.0306779	0.0288041	0.0273049	0.0295319	0.0353943	0.0380462	0.0357384	0.0337971	0.0337266	0.0346025	0.0347394	0.0346157	0.0366375	0.039558	0.0395479	0.0374668	0.0375169	0.0400651	0.0385692	0.0357349	0.0376991	0.0414772	0.0397921	0.0358063	0.0347148	0.0371649	0.0387854	0.0351746
6	R. japonica x sachalinensis (R. bohemica)	Upper	0.0211006	0.0211155	0.0210391	0.021285	0.0217253	0.0219196	0.0216646	0.0215029	0.0217767	0.02223	0.0232509	0.0249428	0.0259163	0.025146	0.0240585	0.024695	0.0264681	0.0273448	0.0273372	0.0267725	0.0249065	0.0233487	0.0255642	0.031534	0.0341282	0.0316095	0.0295918	0.0296324	0.030731	0.0310613	0.03105	0.0331862	0.0362231	0.0362458	0.0341864	0.0343303	0.0368609	0.0351159	0.0321627	0.0342786	0.0382756	0.0364998	0.0323318	0.0313979	0.0342635	0.0359343	0.0318804
6	R. japonica x sachalinensis (R. bohemica)	Upper	0.0166525	0.0165268	0.0164169	0.0169029	0.0177454	0.0181758	0.0179075	0.0176411	0.0177679	0.0180711	0.0190777	0.0208889	0.0220244	0.0213982	0.0203372	0.0209004	0.0226362	0.0235704	0.023647	0.0230758	0.0211045	0.0194447	0.0216718	0.0278382	0.0305451	0.0278165	0.0256175	0.0258649	0.0273197	0.0276597	0.0275401	0.0297684	0.0328319	0.0325496	0.0300884	0.0300518	0.0328464	0.0315086	0.0286611	0.030802	0.0348829	0.0330146	0.0286559	0.0276518	0.0304966	0.0321164	0.0279923
6	R. japonica x sachalinensis (R. bohemica)	Upper	0.00862476	0.00862898	0.00857098	0.00889951	0.00957486	0.0100248	0.00983332	0.00964744	0.00990343	0.0102434	0.0111639	0.0129543	0.0141469	0.013573	0.0126261	0.013364	0.0151466	0.0159642	0.0160642	0.0156647	0.0136282	0.0118403	0.0143625	0.0211246	0.0239917	0.0210762	0.018821	0.0189498	0.0201879	0.0204882	0.0205265	0.0231031	0.0265501	0.0263919	0.0239223	0.0239624	0.0267534	0.0249082	0.0214875	0.0235499	0.0281905	0.0269072	0.022604	0.0213579	0.0240685	0.0257711	0.0216417
6	R. japonica x sachalinensis (R. bohemica)	Upper	0.04774	0.0478145	0.0476708	0.0473469	0.0471418	0.0472356	0.0474065	0.047338	0.0471098	0.0468695	0.0465552	0.0462257	0.0461531	0.0463864	0.0465128	0.0464363	0.0464075	0.0462877	0.0459998	0.0458942	0.0459475	0.0456112	0.0448735	0.0447183	0.0453856	0.0452768	0.04455	0.0440901	0.0440652	0.0441384	0.0437425	0.0431276	0.042992	0.0431925	0.0429615	0.04234	0.0426944	0.0434899	0.0426761	0.0414548	0.0416694	0.0425834	0.0425183	0.0418612	0.0414253	0.0418328	0.0422338
4	R. sachalinensis	Lower	0.027471	0.027486	0.0272878	0.0274417	0.027887	0.0280604	0.027681	0.0274887	0.0280361	0.0286994	0.0294078	0.0305193	0.0311873	0.0305229	0.0295485	0.0299686	0.0313887	0.0320565	0.0321196	0.0320251	0.0307975	0.0293451	0.0305803	0.0350611	0.0373024	0.0353787	0.0337913	0.0340283	0.0351094	0.0350792	0.034427	0.0357185	0.0382067	0.038481	0.0367756	0.03627	0.0378773	0.0369352	0.0346965	0.0358772	0.0388839	0.0377592	0.0344977	0.0334573	0.0355995	0.0375614	0.03492
4	R. sachalinensis	Lower	0.0136841	0.0138358	0.0137104	0.0137441	0.0141258	0.0145244	0.0143846	0.0141359	0.0145666	0.0152747	0.0160034	0.0170826	0.0178077	0.0172185	0.0162503	0.0165956	0.0178895	0.0184976	0.0185608	0.018442	0.0171939	0.0157224	0.0169386	0.0214181	0.0235272	0.0214348	0.0199324	0.0203511	0.0214804	0.0216103	0.0212262	0.0225606	0.0248784	0.0250775	0.0234105	0.0228734	0.0244482	0.023596	0.0214821	0.0228537	0.0260609	0.0249786	0.021587	0.0202587	0.0221574	0.0243299	0.0221066
4	R. sachalinensis	Lower	0.0197314	0.0199741	0.0198308	0.0198487	0.0202109	0.0205438	0.0204264	0.0201936	0.0204268	0.0208888	0.0214603	0.022324	0.0228365	0.0223223	0.0215746	0.0219225	0.0230854	0.0235958	0.0234036	0.0230216	0.0220171	0.0209687	0.0218457	0.0250569	0.026557	0.0249722	0.0238058	0.0241933	0.0251166	0.0249576	0.0242014	0.0248597	0.0266186	0.0270929	0.0260749	0.0256241	0.0266208	0.0259386	0.0242454	0.0249854	0.0273712	0.0269278	0.0244555	0.0231887	0.0243291	0.0258891	0.0243002
4	R. sachalinensis	Lower	0.0147806	0.0150747	0.0150012	0.0150786	0.015511	0.0158302	0.0155909	0.0153647	0.0157233	0.0161296	0.0165207	0.0173892	0.0180886	0.0176694	0.0168324	0.0171013	0.0183085	0.0188798	0.0187919	0.018578	0.0175197	0.0162749	0.0173237	0.0212359	0.0232761	0.021656	0.0202453	0.0203349	0.0211646	0.0211982	0.0205912	0.0214086	0.0235276	0.0242068	0.0230626	0.0225926	0.0238198	0.0230222	0.0210625	0.0219226	0.0244964	0.0236744	0.0208711	0.0198524	0.0216255	0.0235086	0.0214767
4	R. sachalinensis	Lower	0.0140922	0.0142617	0.0143743	0.0145928	0.0149391	0.0151935	0.0150192	0.01482	0.0151092	0.0155484	0.016253	0.0175127	0.0183234	0.0177347	0.0167876	0.0172052	0.0186318	0.0192835	0.0192621	0.0191347	0.0180533	0.0167751	0.018018	0.0224128	0.0246923	0.0228463	0.021319	0.0215862	0.0225726	0.0225476	0.0220697	0.0234222	0.025838	0.026047	0.024268	0.0236146	0.02508	0.0242111	0.0220656	0.02324	0.0263554	0.0255911	0.0226298	0.0215996	0.0235334	0.0254865	0.0231129
4	R. sachalinensis	Lower	0.023358	0.0235864	0.0235018	0.0235116	0.023818	0.0240125	0.0237347	0.0236192	0.0241486	0.0247002	0.0253249	0.026497	0.0272973	0.0267052	0.0257316	0.026148	0.0276081	0.0282482	0.0281306	0.0278071	0.0264444	0.0250347	0.0264087	0.0308599	0.0328364	0.0307999	0.0293582	0.0297529	0.0307911	0.0307619	0.0301868	0.031282	0.0334397	0.0337365	0.0323301	0.0319528	0.0334067	0.032482	0.0303663	0.0315373	0.0346566	0.0338624	0.0307792	0.0296885	0.0315768	0.0332421	0.0305765
4	R. sachalinensis	Lower	0.0122972	0.0123981	0.012361	0.0126005	0.0131364	0.0134373	0.0130411	0.0127235	0.0132341	0.0139028	0.0145297	0.0155203	0.0160735	0.015332	0.0144864	0.0152558	0.017024	0.0178301	0.0178008	0.0175338	0.0161986	0.014831	0.0164821	0.0214096	0.0234446	0.0211797	0.0197883	0.0204338	0.0215929	0.0213638	0.0206407	0.021983	0.0244524	0.0247414	0.02325	0.0230852	0.0247399	0.0234126	0.0211561	0.022779	0.0260728	0.0247017	0.0212483	0.0202968	0.0225161	0.0241499	0.0210149
4	R. sachalinensis	Lower	0.0206682	0.020916	0.0208879	0.0209971	0.0214228	0.0217467	0.0215661	0.0214517	0.0219481	0.0225831	0.0233655	0.0246409	0.0255075	0.0248937	0.0237678	0.024125	0.0257693	0.0266928	0.0267977	0.0264941	0.0249012	0.0233987	0.0252671	0.0306353	0.0327505	0.0300467	0.0281494	0.0285041	0.0297674	0.029819	0.0292059	0.0306307	0.0333185	0.0337066	0.0321468	0.0320968	0.0339705	0.0323979	0.0298838	0.0317069	0.0352834	0.0337513	0.0300856	0.0291155	0.0315445	0.0335466	0.0303805
4	R. sachalinensis	Lower	0.0287437	0.0289059	0.0286988	0.0287543	0.0292469	0.0296302	0.0293945	0.0292096	0.0296751	0.0302436	0.0310347	0.0324276	0.0332234	0.0323232	0.0311673	0.0318692	0.0337776	0.0346642	0.0347059	0.0343471	0.0325632	0.03094	0.0330358	0.0389167	0.041397	0.0387594	0.0367867	0.0370473	0.0382361	0.0381928	0.0376992	0.0395029	0.0425668	0.0431151	0.0414467	0.0412583	0.0429581	0.0409067	0.0381419	0.0403117	0.0445595	0.0430721	0.0388142	0.0375225	0.0402435	0.0423131	0.0385276
4	R. sachalinensis	Lower	0.0286682	0.0288596	0.0286921	0.0288361	0.0294499	0.0298936	0.0295833	0.0292895	0.0298126	0.0305334	0.0313561	0.0326795	0.0335065	0.0327658	0.0316989	0.0323864	0.0342708	0.0351048	0.0350467	0.0346341	0.0328691	0.0313099	0.033584	0.0396748	0.0421436	0.0393918	0.0372667	0.0373149	0.0384906	0.0386259	0.0382582	0.0402056	0.0433757	0.0438107	0.0420011	0.0418025	0.0435937	0.0415783	0.038794	0.0409652	0.0450715	0.0432638	0.0388889	0.0377682	0.0407354	0.0429151	0.0390768
6	R. japonica x sachalinensis (R. bohemica)	Lower	0.00643016	0.00660242	0.00659293	0.00683442	0.00741013	0.00775667	0.00740463	0.0070722	0.00751054	0.00818685	0.00891353	0.0100635	0.0109546	0.0105706	0.00969412	0.0102238	0.0119371	0.0128203	0.0128997	0.0126548	0.0110808	0.00943775	0.0111728	0.0167472	0.0192703	0.0167202	0.0149166	0.015393	0.0166475	0.0166005	0.0159847	0.0177138	0.0208989	0.0213545	0.0194116	0.0192258	0.0215466	0.0200137	0.0170763	0.0191093	0.0236211	0.0223229	0.0180532	0.0167389	0.0194581	0.0216635	0.0180029
6	R. japonica x sachalinensis (R. bohemica)	Lower	0.0248336	0.0249873	0.0248592	0.0248938	0.0253252	0.0257291	0.0255205	0.0252996	0.0257923	0.0264209	0.0270699	0.0281565	0.0289156	0.0283734	0.0274083	0.0278874	0.0295602	0.0303697	0.030227	0.0297035	0.0281315	0.0268445	0.0290381	0.0348086	0.0370786	0.0342419	0.0322737	0.0326663	0.03391	0.0339178	0.0335187	0.0353204	0.0380519	0.0381395	0.0363536	0.0362706	0.0383052	0.0366959	0.0339987	0.0360467	0.0402462	0.0387806	0.034605	0.0333011	0.0358476	0.0379833	0.0343542
6	R. japonica x sachalinensis (R. bohemica)	Lower	0.00283803	0.00294182	0.00279308	0.00291125	0.00336844	0.0036084	0.00320449	0.00291467	0.00342206	0.00414714	0.00494676	0.00613983	0.00704878	0.00671461	0.00577603	0.00606321	0.00755138	0.00829993	0.00819534	0.00791695	0.00665498	0.00529139	0.0069168	0.012104	0.01464	0.0125085	0.010874	0.0112305	0.0124434	0.012488	0.0117919	0.0132287	0.0161941	0.0167267	0.0148964	0.0145358	0.0166631	0.0154703	0.0127631	0.0144034	0.018428	0.0174193	0.0136891	0.0125536	0.0150337	0.0171076	0.013813
6	R. japonica x sachalinensis (R. bohemica)	Lower	0.01215	0.0121093	0.0119474	0.0120311	0.0124472	0.0127481	0.0124837	0.0123166	0.0128752	0.0135761	0.0143123	0.0154507	0.0161976	0.0156133	0.0147687	0.0155125	0.0172953	0.0180739	0.0179766	0.0174363	0.0157327	0.0145045	0.0168358	0.0222812	0.0240031	0.0213007	0.0197883	0.0203301	0.0214009	0.0212854	0.0209631	0.0229106	0.0257704	0.0258794	0.0241372	0.024305	0.0263015	0.0244323	0.0220205	0.0243471	0.0282993	0.0266594	0.0226114	0.0215234	0.024345	0.0264734	0.0226848
6	R. japonica x sachalinensis (R. bohemica)	Lower	0.00243009	0.00261718	0.00251558	0.00260758	0.00304539	0.00346813	0.0033687	0.00320878	0.00366808	0.00432267	0.00514653	0.00650767	0.0074147	0.00679443	0.00578637	0.00638471	0.00819326	0.0090456	0.00894463	0.00852924	0.0069218	0.00534593	0.00729834	0.0132034	0.015818	0.0131956	0.0114156	0.0119549	0.0132753	0.0132775	0.012725	0.014552	0.0178213	0.01843	0.0166187	0.0164406	0.018764	0.0172368	0.0142613	0.0161445	0.0202951	0.0187002	0.0143874	0.0131168	0.0158867	0.0181682	0.0146117
6	R. japonica x sachalinensis (R. bohemica)	Lower	0.0174981	0.0173947	0.0171789	0.0173539	0.0178797	0.0181722	0.0178075	0.0175583	0.0181523	0.019002	0.0198704	0.0210578	0.021834	0.0212212	0.0202662	0.020951	0.0227616	0.0236128	0.0235933	0.0229957	0.021069	0.0197173	0.0222474	0.0280416	0.0298379	0.0271131	0.0256143	0.0260807	0.0271458	0.0271131	0.0268895	0.0290091	0.031912	0.0317648	0.0297327	0.0297488	0.0316383	0.0297353	0.0275867	0.0304073	0.0345658	0.0325156	0.0281469	0.0271651	0.0301409	0.0318494	0.0274757
6	R. japonica x sachalinensis (R. bohemica)	Lower	0.0125353	0.0126751	0.0124863	0.0125003	0.0129408	0.0133815	0.013302	0.0132549	0.0137937	0.0144205	0.0153344	0.0168156	0.0175335	0.0165579	0.0154653	0.0161933	0.0179785	0.01876	0.018859	0.0186121	0.0168978	0.0154742	0.0179432	0.0239346	0.0258553	0.0227643	0.0209473	0.0215628	0.0229028	0.0228753	0.0224447	0.0243566	0.0273253	0.0275003	0.0256073	0.0256814	0.0279538	0.0261318	0.0235573	0.026214	0.0306027	0.0284923	0.0238484	0.0227361	0.0256946	0.027595	0.0233897
6	R. japonica x sachalinensis (R. bohemica)	Lower	0.01665	0.0166744	0.0166451	0.0170528	0.0177428	0.0180595	0.0176309	0.0172995	0.0178297	0.0186528	0.0195906	0.0208605	0.0215758	0.0208195	0.019731	0.0204052	0.0223757	0.0233116	0.0233407	0.0229955	0.0212296	0.0197138	0.0220649	0.0279776	0.0300003	0.0271531	0.0254633	0.026115	0.0275197	0.0274073	0.0267919	0.0287026	0.0317988	0.031997	0.0300581	0.0300827	0.0322535	0.0303337	0.0277116	0.03021	0.0343196	0.0321863	0.0276706	0.0266249	0.0297204	0.0317345	0.0274267
6	R. japonica x sachalinensis (R. bohemica)	Lower	0.0051617	0.00518613	0.00494668	0.00518137	0.00593633	0.00638619	0.00601225	0.00570563	0.0062135	0.00701894	0.00805968	0.00951581	0.0103694	0.00968729	0.00868004	0.00938892	0.0112977	0.0121715	0.0121627	0.0117878	0.00997733	0.0083186	0.0106546	0.0170619	0.0196089	0.0166696	0.0147173	0.0151744	0.0163999	0.0162407	0.0158038	0.0180384	0.0214427	0.0217509	0.0198371	0.019992	0.0222915	0.0202192	0.0173671	0.0198437	0.0242222	0.0223519	0.0178799	0.0167719	0.0198855	0.0220991	0.0179525
6	R. japonica x sachalinensis (R. bohemica)	Lower	0.0167297	0.0167578	0.016544	0.0167228	0.017344	0.0177347	0.0173908	0.0170775	0.0174829	0.0181321	0.0191193	0.0206311	0.0214911	0.020753	0.0196553	0.0202076	0.0219816	0.0228975	0.0229904	0.0225533	0.0206624	0.0191043	0.0215237	0.0278136	0.0302377	0.0272583	0.0252292	0.0256571	0.0270091	0.0270285	0.0265458	0.0285033	0.0316008	0.031769	0.0299227	0.0300423	0.0320888	0.0300364	0.0274463	0.0300692	0.0342477	0.0320296	0.0274894	0.0264269	0.0293309	0.0311398	0.0269423
6	R. japonica x sachalinensis (R. bohemica)	Lower	0.0400915	0.0400073	0.0397311	0.0396071	0.0396806	0.0396998	0.0394473	0.0391732	0.0393228	0.039647	0.0396867	0.0395709	0.0395382	0.0395071	0.0393335	0.0392833	0.0395223	0.0395992	0.03945	0.039446	0.0392861	0.0386984	0.0383922	0.0391487	0.0398844	0.039395	0.0388891	0.0390315	0.0394042	0.0392243	0.0383695	0.0380016	0.038831	0.0396728	0.0392435	0.0383346	0.0388071	0.0393214	0.0383014	0.0379473	0.0392606	0.0397073	0.0384526	0.0372388	0.0373443	0.0385327	0.0383862
6	R. japonica x sachalinensis (R. bohemica)	Lower	0.032666	0.0326777	0.0325456	0.0324126	0.0324087	0.0325012	0.0324206	0.0322983	0.03253	0.0328248	0.0328724	0.0329297	0.0330768	0.0329208	0.0323634	0.0321805	0.0326835	0.032961	0.0327935	0.0327814	0.0326096	0.0318835	0.0316224	0.033084	0.0345933	0.0340335	0.0331487	0.0331689	0.0337058	0.0337366	0.0332032	0.0334148	0.0346586	0.0352956	0.0344599	0.033544	0.0343623	0.0346312	0.0331293	0.0329295	0.0347668	0.0350646	0.0332765	0.0319012	0.0324135	0.0340463	0.0336333
6	R. japonica x sachalinensis (R. bohemica)	Lower	0.0572772	0.0572268	0.057019	0.0569142	0.0570307	0.0570794	0.0567559	0.0564516	0.0565826	0.0568467	0.0570657	0.0574143	0.0576592	0.0573286	0.0568017	0.0570254	0.0577252	0.0577436	0.0573016	0.0569643	0.056307	0.0558101	0.0568798	0.0592124	0.0596551	0.0581825	0.0573383	0.057496	0.057954	0.0577924	0.0575858	0.0584676	0.0595506	0.0593545	0.058573	0.0586577	0.0592794	0.0580681	0.056858	0.0579283	0.0595672	0.058341	0.0560741	0.0552967	0.056235	0.0569771	0.0554697
6	R. japonica x sachalinensis (R. bohemica)	Lower	0.0407287	0.0407881	0.0407197	0.0405887	0.0405436	0.0406555	0.0405433	0.0402708	0.0403621	0.0406396	0.0408583	0.0412103	0.0415474	0.0413778	0.0408586	0.0409408	0.0416409	0.041827	0.0416369	0.0416757	0.0411571	0.0401621	0.0405308	0.0430339	0.0443715	0.042974	0.0418743	0.0421154	0.0428355	0.0428731	0.0424049	0.0429763	0.0446027	0.0451732	0.0441795	0.0435438	0.0444126	0.0438981	0.0422716	0.0429639	0.0454382	0.0451133	0.0427257	0.0415387	0.0426915	0.044335	0.0428582
6	R. japonica x sachalinensis (R. bohemica)	Lower	0.0329944	0.0330699	0.033044	0.0330546	0.0331949	0.0333267	0.0332052	0.0330382	0.0331618	0.0334514	0.0338608	0.0344463	0.0347668	0.0343426	0.033707	0.0339745	0.0350529	0.0356552	0.0356137	0.0353481	0.034433	0.0334676	0.0343348	0.0373652	0.0386896	0.037079	0.0359438	0.0362502	0.0369711	0.0368074	0.0363142	0.0372189	0.039053	0.039528	0.038602	0.03841	0.0394781	0.0384269	0.0366015	0.0375067	0.0399013	0.0392034	0.0366603	0.0356043	0.0370069	0.0385239	0.0366875
6	R. japonica x sachalinensis (R. bohemica)	Lower	0.0468735	0.0469144	0.0467259	0.0465664	0.0466599	0.0468474	0.0466954	0.0464413	0.0466871	0.0472289	0.0477138	0.0481224	0.0481591	0.0475477	0.046921	0.0473052	0.048318	0.0486218	0.0483428	0.0479106	0.0469986	0.0465024	0.047991	0.0508704	0.0512759	0.0494606	0.0486493	0.049103	0.0498843	0.0499049	0.049656	0.0505912	0.0520351	0.0520575	0.0510212	0.050823	0.0514441	0.0500259	0.0486054	0.0501222	0.0526477	0.0516344	0.0489706	0.04805	0.0495042	0.0506739	0.0485549
6	R. japonica x sachalinensis (R. bohemica)	Lower	0.0488371	0.0487673	0.0486174	0.0486649	0.0488693	0.0489128	0.0485633	0.0482417	0.04842	0.0488211	0.0492735	0.0498237	0.0499602	0.0492917	0.0485322	0.0487428	0.0496598	0.0500574	0.0500124	0.0498898	0.0490197	0.048103	0.0491667	0.0522661	0.0533405	0.051633	0.0505238	0.0506605	0.0511067	0.0508777	0.0505958	0.0516943	0.0533453	0.0534133	0.0523335	0.052164	0.0531009	0.0519787	0.0503756	0.051534	0.053968	0.0531729	0.050695	0.0498264	0.0512842	0.0525838	0.0504552
6	R. japonica x sachalinensis (R. bohemica)	Lower	0.0361547	0.0363032	0.0361511	0.0360512	0.0361959	0.036336	0.0361365	0.0359177	0.0361826	0.0366488	0.0370832	0.0376199	0.0378748	0.037378	0.0367263	0.0370676	0.0381341	0.0385126	0.0383449	0.0381302	0.0371952	0.0363183	0.0376153	0.0411552	0.0425336	0.0407188	0.0394703	0.0397587	0.0405866	0.0405599	0.0402149	0.0413804	0.043285	0.0433624	0.0420225	0.0418208	0.0431448	0.041962	0.0399302	0.0412146	0.0442123	0.0432837	0.0402801	0.0392513	0.0409615	0.0425544	0.0402736
6	R. japonica x sachalinensis (R. bohemica)	Lower	0.0381884	0.0381151	0.037934	0.037894	0.0381324	0.0384702	0.0384006	0.0381513	0.0383034	0.0386545	0.0391393	0.0399361	0.0405017	0.0401651	0.0394843	0.0397581	0.0408225	0.0412775	0.0411374	0.0407856	0.0396387	0.0385629	0.0398547	0.0437992	0.0455704	0.0437054	0.0422617	0.0423435	0.0430349	0.043084	0.0429518	0.0443787	0.0465212	0.046611	0.045102	0.0448428	0.0462497	0.0449966	0.0429688	0.0444954	0.0476766	0.0466714	0.0434251	0.0422415	0.0442083	0.0460291	0.0433633
6	R. japonica x sachalinensis (R. bohemica)	Lower	0.0384739	0.0385459	0.0384429	0.0385831	0.0390561	0.0393112	0.0389649	0.0386848	0.0390372	0.0395221	0.0399911	0.0407128	0.0411298	0.0405912	0.0398185	0.0401251	0.0412354	0.0417945	0.0419162	0.0417856	0.0405502	0.0392425	0.0404761	0.0445769	0.0463936	0.0444157	0.0429906	0.0433039	0.0442223	0.0441053	0.0436452	0.0450713	0.0474597	0.0477169	0.0463091	0.0462481	0.0479064	0.0466495	0.0445296	0.0460932	0.049234	0.0479003	0.0444678	0.0433468	0.0452253	0.0467003	0.0438467
6	R. japonica x sachalinensis (R. bohemica)	Lower	0.0131254	0.0129471	0.0127736	0.0131475	0.0139781	0.0145287	0.0141844	0.0137294	0.0140609	0.0146452	0.0153919	0.0167982	0.0178915	0.0173599	0.0163234	0.0169183	0.0187364	0.0197557	0.0199623	0.0194757	0.0174433	0.015736	0.017801	0.0236478	0.0261386	0.0234861	0.021557	0.0218697	0.0229777	0.0228235	0.0222334	0.0239552	0.0268645	0.0270968	0.0252116	0.0249625	0.0270044	0.0257368	0.0232317	0.0249389	0.0284641	0.0267887	0.0227835	0.0215272	0.0238805	0.0259389	0.0227671
6	R. japonica x sachalinensis (R. bohemica)	Lower	0.0185988	0.0187006	0.0186031	0.0188508	0.0194871	0.0198826	0.0196085	0.0194508	0.0200418	0.0206884	0.0213226	0.0224628	0.0232846	0.0227138	0.021732	0.0222752	0.0240009	0.0248772	0.0249206	0.0245638	0.0229111	0.0213097	0.0231054	0.0286933	0.0313278	0.0288781	0.0268666	0.0270498	0.0283351	0.0284561	0.0277213	0.0289844	0.0316814	0.0321665	0.0305114	0.0300933	0.0318646	0.0307103	0.0283054	0.0299524	0.0335039	0.0319606	0.028068	0.026968	0.0294486	0.031462	0.0282343
6	R. japonica x sachalinensis (R. bohemica)	Lower	0.0135436	0.0136699	0.013459	0.0134955	0.013968	0.0143521	0.0141505	0.0140297	0.0146128	0.0152556	0.0159616	0.0172471	0.0181071	0.0174208	0.016374	0.0168785	0.0184747	0.0192207	0.0192213	0.0189235	0.0173701	0.0158504	0.017762	0.0234883	0.0261184	0.0235618	0.02157	0.0218544	0.0230055	0.0228631	0.0222829	0.0241104	0.027224	0.0276004	0.025636	0.0251129	0.026896	0.0255305	0.0228788	0.0243893	0.0280427	0.0268736	0.0231596	0.0218942	0.0241818	0.0263371	0.0234087
6	R. japonica x sachalinensis (R. bohemica)	Lower	0.010152	0.0103501	0.0103179	0.0105017	0.0110208	0.0113477	0.0110064	0.0107614	0.0112614	0.0118308	0.0125356	0.0139753	0.0151208	0.0146211	0.013564	0.0141154	0.0158707	0.0166458	0.0165531	0.0161302	0.0144211	0.0128109	0.0145912	0.0199536	0.0222828	0.0197647	0.0178468	0.0180485	0.0191353	0.0190998	0.0184614	0.0199123	0.0227507	0.0232933	0.0214878	0.0206982	0.0223336	0.0215999	0.0194346	0.0208935	0.02421	0.022799	0.0190459	0.0177423	0.0198354	0.0219815	0.0195008
6	R. japonica x sachalinensis (R. bohemica)	Lower	0.021776	0.0218386	0.0217024	0.0219869	0.0225741	0.0227845	0.0223713	0.0221481	0.0226271	0.023179	0.0239143	0.0252537	0.0260896	0.0253083	0.0241352	0.0245948	0.0262055	0.0269891	0.0271415	0.0269741	0.0254451	0.0239909	0.0259047	0.0312964	0.0334694	0.0308493	0.0289859	0.0293778	0.0306537	0.0305163	0.0297045	0.0311146	0.0338306	0.034337	0.0329626	0.0329054	0.0345797	0.0327588	0.0299566	0.0314812	0.0350251	0.0336902	0.0299316	0.0286702	0.0307973	0.032555	0.0295015
6	R. japonica x sachalinensis (R. bohemica)	Lower	0.00211839	0.0021274	0.00187707	0.00211503	0.00285408	0.00333724	0.00308045	0.00284608	0.00331478	0.003856	0.00449424	0.00583333	0.00684128	0.00619933	0.00506888	0.0055384	0.0072315	0.00811362	0.00810657	0.00777374	0.00642738	0.00493653	0.00627581	0.0113701	0.0141331	0.0118443	0.00975934	0.00988706	0.0111551	0.0113746	0.0108074	0.0121441	0.0148527	0.0153526	0.013573	0.0129052	0.0148946	0.0141879	0.0114509	0.0124758	0.0162033	0.0156119	0.0121318	0.0105766	0.0123244	0.0144895	0.0121717
6	R. japonica x sachalinensis (R. bohemica)	Lower	0.00564515	0.00567118	0.0054311	0.00556996	0.00619968	0.00662881	0.00636297	0.00608851	0.00648628	0.00707624	0.00775963	0.00900197	0.0100255	0.00955285	0.00845103	0.0088333	0.0104774	0.0113074	0.0113448	0.0111421	0.00971258	0.00808723	0.00947584	0.0145802	0.0172095	0.0149913	0.0130939	0.0131889	0.0141704	0.0141688	0.0136177	0.0149804	0.0175427	0.0179994	0.0164904	0.0159751	0.0175434	0.0167071	0.0145115	0.0157529	0.0188392	0.0176163	0.014176	0.0129486	0.0148785	0.0168574	0.0144772
6	R. japonica x sachalinensis (R. bohemica)	Lower	0.0117369	0.0119065	0.0117854	0.0119534	0.0124659	0.0127433	0.0124835	0.0123822	0.0128931	0.0134371	0.0141272	0.0153912	0.0162286	0.0156269	0.0147094	0.0152575	0.0167988	0.0175106	0.0175153	0.0171979	0.0157368	0.0143398	0.0159434	0.0207833	0.0228434	0.0205065	0.0187806	0.0190746	0.0202395	0.0202625	0.0196307	0.0210283	0.0237147	0.0239937	0.0220542	0.0213708	0.0231297	0.0223974	0.0200711	0.0211545	0.0243601	0.0234585	0.0201252	0.0189546	0.0210712	0.0230113	0.0202475
6	R. japonica x sachalinensis (R. bohemica)	Lower	0.0116925	0.0118323	0.0118291	0.0120297	0.0124549	0.0128321	0.012821	0.0127911	0.0131742	0.013563	0.0141238	0.0153287	0.0163109	0.0159651	0.0150665	0.0154077	0.0168436	0.0175903	0.0176486	0.0174445	0.0160002	0.0143689	0.0157608	0.0207896	0.0232195	0.0208804	0.0190439	0.019381	0.0206178	0.0206991	0.02005	0.0211265	0.0234086	0.0237787	0.0220895	0.0212924	0.0229768	0.0225764	0.0204014	0.0214293	0.0246083	0.0236931	0.0202209	0.0187254	0.0205615	0.0227369	0.0203876
6	R. japonica x sachalinensis (R. bohemica)	Lower	-0.00648425	-0.00638869	-0.00646699	-0.00634204	-0.00584879	-0.00535532	-0.00536364	-0.00545687	-0.00504648	-0.00457527	-0.00400253	-0.0027748	-0.00169739	-0.00199157	-0.00287375	-0.00244401	-0.000912912	-0.000197608	-0.000228486	-0.000400502	-0.00166791	-0.00327633	-0.00218903	0.00260532	0.00541863	0.00359422	0.00192757	0.00211704	0.00315119	0.00321872	0.00265324	0.0040151	0.00687969	0.00760913	0.00580492	0.00481309	0.00652794	0.00602755	0.00354048	0.00450829	0.00799739	0.00738287	0.0040225	0.00246078	0.00407025	0.0061622	0.00400263
6	R. japonica x sachalinensis (R. bohemica)	Lower	0.0207684	0.0207648	0.020503	0.0202954	0.0202373	0.0202494	0.0202171	0.0201639	0.0202853	0.0203106	0.0200522	0.0199502	0.0201904	0.0203551	0.0200764	0.0197197	0.0197353	0.0197478	0.0195477	0.0195636	0.0196175	0.0191416	0.0186807	0.019581	0.0210268	0.020898	0.0202901	0.0201243	0.0201354	0.0198881	0.0193987	0.019632	0.0206764	0.0210007	0.0202578	0.0196592	0.0204425	0.020623	0.0191222	0.0186454	0.0203543	0.0212914	0.0202451	0.0191016	0.0192422	0.0204171	0.0202028
6	R. japonica x sachalinensis (R. bohemica)	Lower	0.0302778	0.0302443	0.0300171	0.0298899	0.0298727	0.0298767	0.0298751	0.0298898	0.0300211	0.0300214	0.0298079	0.0298459	0.0302169	0.0303194	0.0299851	0.0299274	0.0303903	0.0305888	0.0303167	0.0300181	0.0295091	0.0287279	0.028679	0.0304548	0.032297	0.0319077	0.0308634	0.0303902	0.0304109	0.030281	0.0298903	0.0302052	0.0312284	0.0314842	0.0307016	0.0301992	0.0312156	0.0314787	0.03007	0.0297673	0.0312774	0.0317919	0.0308478	0.0301439	0.0304545	0.031113	0.0302497
6	R. japonica x sachalinensis (R. bohemica)	Lower	0.0181775	0.0181258	0.0178709	0.0177447	0.0177784	0.0179381	0.018042	0.0180106	0.018077	0.0181333	0.018158	0.0184031	0.01874	0.0187742	0.0184187	0.0182852	0.0186671	0.0189018	0.0188864	0.0189252	0.0185411	0.0177066	0.0177185	0.0197082	0.0215126	0.0209575	0.0199242	0.0194468	0.0193779	0.0191137	0.0186031	0.0190848	0.0206619	0.0212874	0.0204128	0.020015	0.0213805	0.0213341	0.0195302	0.0193635	0.0211894	0.021574	0.0202852	0.0195022	0.0200856	0.0209491	0.019803
6	R. japonica x sachalinensis (R. bohemica)	Lower	0.0268158	0.0266334	0.0262218	0.0261937	0.0265811	0.0268589	0.0267379	0.0265837	0.0267284	0.0269172	0.0271671	0.0276921	0.0280811	0.0278022	0.0272004	0.0271884	0.0277582	0.0280928	0.0282174	0.028134	0.0272148	0.0262401	0.0270859	0.0302477	0.0321568	0.0310524	0.029886	0.0297434	0.0299839	0.0296193	0.0292174	0.0303042	0.0320833	0.0322151	0.0310562	0.0308279	0.0321159	0.0314667	0.0298451	0.030891	0.0335595	0.033045	0.0305795	0.0295719	0.0307756	0.0319725	0.0302097
6	R. japonica x sachalinensis (R. bohemica)	Lower	0.0499001	0.0497301	0.0493425	0.049307	0.049648	0.0499168	0.0497672	0.0495547	0.0497162	0.0499512	0.0502684	0.0509836	0.0515399	0.0511842	0.0504355	0.0505148	0.0513504	0.051748	0.0516582	0.0513182	0.0502753	0.0493689	0.0505002	0.0540188	0.0558464	0.0543255	0.0528846	0.0526646	0.052788	0.0521737	0.0519179	0.0537137	0.0559882	0.0557792	0.0541458	0.053993	0.0554066	0.0542176	0.0522646	0.0535189	0.0562479	0.0552616	0.0526094	0.0519085	0.0534244	0.0542074	0.0514933
6	R. japonica x sachalinensis (R. bohemica)	Lower	0.0285917	0.028433	0.0280873	0.0282152	0.0287241	0.0289997	0.0287459	0.0284853	0.0286818	0.0289797	0.0293801	0.0301944	0.0308391	0.0305101	0.0297202	0.0298304	0.0309004	0.0316054	0.0316798	0.0313636	0.030118	0.0288251	0.0298973	0.0338718	0.0360155	0.0345657	0.033351	0.0333462	0.0336483	0.0332488	0.0330167	0.0348023	0.0373243	0.037352	0.0357357	0.0357223	0.0374871	0.0360231	0.0335399	0.0349914	0.0384143	0.0373833	0.0342258	0.0334232	0.035493	0.0369501	0.0341101
6	R. japonica x sachalinensis (R. bohemica)	Lower	0.0400869	0.0399013	0.0396539	0.0399361	0.0404831	0.0406466	0.0403197	0.0401591	0.0405317	0.0408566	0.0411852	0.0419924	0.0425555	0.0420371	0.0412665	0.0416251	0.0427805	0.0433105	0.0432152	0.0426727	0.0412175	0.0401483	0.0417702	0.0460877	0.048069	0.0463381	0.0448972	0.0447947	0.0451884	0.0447928	0.0444658	0.0460977	0.0482798	0.0480859	0.046514	0.046541	0.0481067	0.0466768	0.0448063	0.04675	0.0498738	0.0482926	0.0450711	0.0445269	0.0468364	0.0480096	0.0445434
6	R. japonica x sachalinensis (R. bohemica)	Lower	0.0442019	0.0440769	0.0436904	0.0437327	0.0442089	0.0444757	0.0441301	0.0438186	0.0441201	0.0445041	0.0449517	0.0459113	0.046619	0.0461446	0.0452642	0.0455036	0.0467646	0.0474978	0.0474564	0.0469155	0.0453739	0.0440642	0.0456844	0.0505553	0.0528351	0.0505909	0.0487841	0.0488488	0.0494656	0.0490553	0.0486805	0.050472	0.0528702	0.0526151	0.0508975	0.0509624	0.0527872	0.0512303	0.048827	0.0506631	0.05431	0.0528932	0.0494857	0.049092	0.0517809	0.0530338	0.0492153
6	R. japonica x sachalinensis (R. bohemica)	Lower	0.0411702	0.0409802	0.0406585	0.0408265	0.0413456	0.0416671	0.041532	0.0414342	0.0417713	0.04217	0.0427454	0.0437787	0.0444312	0.0437919	0.0427921	0.043193	0.0446756	0.0454032	0.0453646	0.0448508	0.0431132	0.0417929	0.044007	0.0494977	0.0515358	0.0489722	0.0472874	0.0474934	0.0480055	0.047428	0.0473197	0.0498718	0.0529999	0.0528259	0.0507996	0.0508174	0.0524299	0.0502376	0.0479114	0.0503158	0.0541041	0.052321	0.0485759	0.0480435	0.0508876	0.0521147	0.0478038
6	R. japonica x sachalinensis (R. bohemica)	Lower	0.0318049	0.0316989	0.0313916	0.031487	0.0319396	0.0323131	0.0322859	0.0323488	0.0328638	0.0332378	0.0337341	0.0349714	0.0359047	0.0353463	0.0344452	0.0350357	0.0365359	0.0371229	0.0369835	0.0363368	0.0344453	0.0331372	0.0357333	0.0419741	0.0443714	0.0416081	0.0397622	0.0399968	0.0407173	0.040128	0.0396894	0.0421485	0.0454359	0.045189	0.0431474	0.0436636	0.0457719	0.0431824	0.0405393	0.0433631	0.0476443	0.0456064	0.0414583	0.0408122	0.0437941	0.045084	0.0405176
6	R. japonica x sachalinensis (R. bohemica)	Lower	0.0127829	0.0130327	0.0129703	0.01256	0.0121922	0.0122595	0.0125558	0.012641	0.0125753	0.0123609	0.0117961	0.0111671	0.010995	0.011296	0.0113128	0.0106767	0.0100942	0.00991306	0.0097833	0.0100883	0.0108795	0.0106646	0.00876271	0.0070634	0.00777413	0.00851172	0.00806881	0.00755661	0.00739246	0.00747946	0.00695458	0.00570099	0.00527367	0.0061692	0.00644308	0.00530959	0.00534451	0.00713132	0.00641503	0.0038557	0.00328188	0.00556304	0.00691107	0.0060948	0.00443645	0.00484844	0.00717264
6	R. japonica x sachalinensis (R. bohemica)	Lower	0.0449727	0.0447973	0.0446425	0.0445161	0.0443137	0.0441837	0.0442579	0.0442658	0.0441077	0.0438648	0.0434369	0.0428183	0.0423177	0.0423366	0.0425732	0.0424143	0.0419794	0.041603	0.0412973	0.0413926	0.0419311	0.0417659	0.040188	0.0384302	0.0384456	0.0388688	0.0386307	0.0383407	0.0381276	0.0380163	0.0376026	0.036627	0.0359868	0.0362353	0.0363491	0.0355734	0.0353067	0.0365662	0.0365191	0.0348002	0.0338397	0.0350608	0.0360806	0.0354956	0.033968	0.0338959	0.0356895
6	R. japonica x sachalinensis (R. bohemica)	Lower	0.0264678	0.0264196	0.0262991	0.0261131	0.025907	0.025901	0.0261423	0.0262514	0.0261174	0.0257469	0.0250404	0.024358	0.0242072	0.0245673	0.0247596	0.0244066	0.0239876	0.0236611	0.0232103	0.0233156	0.0241437	0.0240182	0.0220858	0.020163	0.0206605	0.0215073	0.0211891	0.0205877	0.0203673	0.020459	0.0198563	0.0185947	0.0182085	0.0189635	0.019096	0.0179435	0.0178106	0.0194975	0.019049	0.0168007	0.0162771	0.0182943	0.019316	0.0183461	0.0167594	0.0172385	0.0194184
6	R. japonica x sachalinensis (R. bohemica)	Lower	0.0142815	0.0144928	0.0144526	0.0142055	0.0139547	0.013939	0.0141885	0.0143537	0.0142757	0.0139615	0.0133643	0.0127472	0.0126456	0.0130841	0.0131567	0.012501	0.0119408	0.0117574	0.0115275	0.0117781	0.0125917	0.0122831	0.0101892	0.00852766	0.00954861	0.0103845	0.00972874	0.00882135	0.00850958	0.00892776	0.00865457	0.0073074	0.00672653	0.00763335	0.00800725	0.00685099	0.00676381	0.00868756	0.00816693	0.00567712	0.00525264	0.00766604	0.00884738	0.00772436	0.005922	0.00654159	0.00906862
6	R. japonica x sachalinensis (R. bohemica)	Lower	0.00165362	0.00180416	0.00172177	0.00139901	0.00112071	0.00116933	0.00138157	0.00137715	0.00120811	0.000905528	0.000341183	-0.000145196	-3.41e-05	0.000576812	0.000837463	0.000402988	-7.67e-05	-0.000337261	-0.000673386	-0.000553252	0.000158123	-0.000211613	-0.00232804	-0.00388885	-0.00274239	-0.00183964	-0.00231321	-0.00288941	-0.00299536	-0.002788	-0.00337586	-0.00468154	-0.00501164	-0.00413112	-0.004053	-0.00532497	-0.00499364	-0.00269181	-0.00324366	-0.00581239	-0.00643715	-0.00433852	-0.00318928	-0.00411894	-0.00583745	-0.00527566	-0.0027048
6	R. japonica x sachalinensis (R. bohemica)	Lower	0.0342912	0.034434	0.0343425	0.0340921	0.033858	0.0338466	0.0339794	0.0338622	0.0335251	0.0331539	0.0326301	0.0320896	0.0319639	0.0323505	0.0325876	0.0321604	0.0314925	0.031005	0.0306647	0.0308749	0.0316154	0.0313868	0.0293452	0.0272246	0.0276001	0.0284952	0.0283315	0.0277922	0.0273826	0.0274497	0.0269892	0.0254526	0.0245587	0.0252578	0.0255812	0.0244208	0.0242218	0.0261763	0.0259386	0.0235004	0.022589	0.02456	0.0257908	0.0248888	0.0230075	0.0230052	0.025238
6	R. japonica x sachalinensis (R. bohemica)	Lower	0.026369	0.0263968	0.0263178	0.0261131	0.0258733	0.0258927	0.0260946	0.0260572	0.025799	0.0254619	0.0249432	0.0243847	0.0241858	0.0244852	0.024661	0.0241923	0.0235802	0.0232823	0.023103	0.0233667	0.0241382	0.0239155	0.0218537	0.0198054	0.0202566	0.0210168	0.0206887	0.0202177	0.0201044	0.0203523	0.0199226	0.0185519	0.0178179	0.0184095	0.0186163	0.0174704	0.0170827	0.0185895	0.0182531	0.0161049	0.015527	0.0176172	0.0188985	0.0180624	0.0162587	0.016375	0.0186351
6	R. japonica x sachalinensis (R. bohemica)	Lower	0.0267046	0.026812	0.0266439	0.0262916	0.025954	0.0258238	0.0258697	0.0258634	0.0257657	0.0255456	0.0250947	0.024623	0.0245433	0.0249234	0.0251145	0.0246205	0.0239395	0.0235736	0.0233875	0.023662	0.0243336	0.023986	0.0219677	0.0200957	0.0206773	0.0214594	0.0210612	0.0204323	0.0201401	0.0203735	0.0200494	0.0186638	0.0178642	0.0184882	0.0186257	0.0173351	0.0171791	0.0191632	0.0188923	0.0165847	0.0159621	0.0180465	0.0191748	0.0181527	0.016332	0.0165974	0.0187956
6	R. japonica x sachalinensis (R. bohemica)	Lower	0.023505	0.0235761	0.0233791	0.022919	0.0226174	0.0227543	0.0231027	0.0231913	0.0228964	0.0222961	0.0215031	0.0208787	0.0207808	0.0211676	0.0213175	0.0208088	0.0202522	0.0199874	0.0197669	0.0199934	0.0207041	0.0204127	0.0183659	0.0165606	0.0174746	0.0185009	0.0181047	0.0173661	0.0170142	0.0172714	0.016986	0.015622	0.0147525	0.0152418	0.0153454	0.014214	0.014375	0.0162977	0.0155256	0.0127473	0.0120347	0.0144209	0.0158801	0.0149556	0.012996	0.0132754	0.0157565
6	R. japonica x sachalinensis (R. bohemica)	Lower	0.012935	0.0130492	0.0129895	0.0127155	0.0124201	0.0124163	0.0125694	0.0125047	0.0123551	0.0121758	0.0116946	0.011072	0.0108133	0.011095	0.0112524	0.0107752	0.0101812	0.0099242	0.00987176	0.0102556	0.0109539	0.0105529	0.00844865	0.006725	0.00761105	0.00835309	0.00774022	0.00696584	0.00669006	0.00704795	0.00668826	0.00508313	0.0041348	0.00488825	0.00518414	0.00386128	0.00387062	0.00619128	0.00578741	0.00311338	0.00249409	0.00497017	0.00624168	0.00508099	0.00318302	0.00369386	0.00618789
6	R. japonica x sachalinensis (R. bohemica)	Lower	0.040829	0.0408598	0.0405817	0.0401827	0.0400256	0.0401262	0.0401129	0.0399582	0.0399247	0.0398983	0.0397856	0.0397145	0.0396617	0.0395925	0.0394666	0.0394192	0.039627	0.0397403	0.0396381	0.0396132	0.0393096	0.0384581	0.0378674	0.0386759	0.0398372	0.0392777	0.0381866	0.0377276	0.0378496	0.0379683	0.0375828	0.0374222	0.0380975	0.0385052	0.0378137	0.0370534	0.037911	0.0385449	0.0372002	0.0363494	0.0373328	0.0379445	0.037225	0.0363958	0.0362682	0.0369117	0.0367308
6	R. japonica x sachalinensis (R. bohemica)	Lower	0.0375355	0.0374115	0.0371882	0.0370127	0.036926	0.0368862	0.0368856	0.0369201	0.0368905	0.0366883	0.0365198	0.0366297	0.0368025	0.0367285	0.036493	0.0364932	0.0367923	0.0367892	0.0364259	0.0362426	0.0359745	0.0352444	0.0348967	0.0360961	0.0373848	0.0366549	0.0354748	0.0350752	0.0353137	0.0354861	0.0350757	0.0348061	0.0354165	0.0359896	0.0355219	0.035008	0.035993	0.0363023	0.0347242	0.0340381	0.0353524	0.0360455	0.0351688	0.0342252	0.0341717	0.0348272	0.0344594
6	R. japonica x sachalinensis (R. bohemica)	Lower	0.0305592	0.0305337	0.0302931	0.0300729	0.0301073	0.0304272	0.0306414	0.0304724	0.0302662	0.030216	0.0302059	0.0302556	0.0302947	0.0302212	0.0300431	0.0299907	0.0302143	0.0302897	0.030114	0.0300265	0.0297304	0.02895	0.0284275	0.0293246	0.0306516	0.0302442	0.0292336	0.0288206	0.0288871	0.0288669	0.0285077	0.028497	0.029251	0.0296827	0.0290656	0.0284611	0.0293509	0.0297653	0.028373	0.0277406	0.0289517	0.02956	0.0287075	0.0276852	0.0273933	0.0280898	0.0281074
6	R. japonica x sachalinensis (R. bohemica)	Lower	0.0411881	0.0410697	0.0408268	0.0407445	0.0408418	0.0409825	0.0410241	0.0409741	0.0409634	0.0409337	0.0408908	0.0409066	0.0408356	0.0405993	0.0403407	0.040389	0.0407308	0.040731	0.0403867	0.0402344	0.039989	0.0393482	0.039135	0.0402403	0.0412088	0.0404818	0.0395794	0.0394038	0.0396373	0.0396871	0.0394224	0.0394746	0.0399956	0.0401258	0.0395559	0.0393024	0.0402428	0.0401095	0.0385377	0.0381629	0.0395145	0.0399585	0.0390452	0.0382831	0.0383303	0.0387958	0.0382652
6	R. japonica x sachalinensis (R. bohemica)	Lower	0.0467225	0.046578	0.0462763	0.0460319	0.0460274	0.0462415	0.0464629	0.0465273	0.0464423	0.0462044	0.0459154	0.0458104	0.045921	0.0460314	0.0459896	0.0459679	0.0460715	0.0460828	0.0459897	0.0458345	0.0453658	0.0446392	0.0443868	0.0454415	0.0465275	0.046002	0.0452499	0.0451244	0.0452789	0.0451718	0.0447411	0.0447471	0.0454314	0.0457222	0.0451258	0.0446685	0.0454114	0.0454798	0.0441967	0.0438535	0.045005	0.0452768	0.0442767	0.0434909	0.0437601	0.0445947	0.0440842
6	R. japonica x sachalinensis (R. bohemica)	Lower	0.0325078	0.0325388	0.0324539	0.0323071	0.0322226	0.0323109	0.032377	0.0322763	0.0321751	0.0321077	0.0321418	0.0323855	0.0325516	0.0323673	0.0320397	0.0320949	0.0325626	0.0326874	0.0324829	0.0324915	0.0321977	0.0312554	0.030759	0.0319703	0.0332657	0.0324587	0.0313241	0.0311067	0.0314903	0.0316603	0.0312914	0.0314206	0.0324815	0.0329002	0.0320123	0.0312891	0.0322339	0.0325944	0.0311351	0.0305515	0.0318672	0.0325078	0.0316201	0.03073	0.030803	0.031549	0.0311489
6	R. japonica x sachalinensis (R. bohemica)	Lower	0.0314842	0.0314837	0.0311321	0.0307964	0.0307844	0.0310834	0.0312632	0.0312054	0.0311988	0.03115	0.0310253	0.031104	0.0312823	0.0312309	0.0310312	0.031113	0.0315106	0.0316583	0.0314589	0.0312486	0.0307894	0.0299182	0.029563	0.0308785	0.0322742	0.031597	0.030565	0.0303777	0.0306458	0.0306067	0.0301844	0.0304275	0.0316043	0.0320819	0.0312414	0.0307017	0.0318952	0.0320479	0.0302265	0.0296473	0.0312479	0.0318559	0.0306655	0.0296455	0.0300188	0.0312685	0.0307953
6	R. japonica x sachalinensis (R. bohemica)	Lower	0.0400752	0.0398342	0.0393215	0.038969	0.0390623	0.0394312	0.0396043	0.0395053	0.0394051	0.0392895	0.0391915	0.0393107	0.0394644	0.0393402	0.0390863	0.039122	0.0394503	0.0396095	0.0395727	0.039508	0.0390104	0.0380373	0.0376375	0.0389194	0.0402941	0.0396581	0.0386555	0.0384532	0.0386964	0.0386282	0.0381983	0.0384283	0.0395095	0.0399335	0.0391313	0.0384748	0.0392989	0.0393982	0.0379893	0.037751	0.0392026	0.0395084	0.0383047	0.0372977	0.0373459	0.0380854	0.0376378
6	R. japonica x sachalinensis (R. bohemica)	Lower	0.0453856	0.0454366	0.0453286	0.0453203	0.0455249	0.0457764	0.0457934	0.0456435	0.0454687	0.0452513	0.0452756	0.0456184	0.0457249	0.0453376	0.0449768	0.0451931	0.0457229	0.0457999	0.0454948	0.0452405	0.0447935	0.044144	0.0442167	0.0456038	0.046424	0.0455143	0.0446869	0.0446455	0.0449263	0.0449402	0.0447824	0.0451668	0.0458629	0.0457676	0.0450177	0.0448509	0.0458481	0.0456225	0.0441373	0.0440496	0.0456132	0.0458838	0.0447756	0.0441793	0.0445441	0.0448281	0.0437437
6	R. japonica x sachalinensis (R. bohemica)	Lower	0.0364629	0.0364305	0.0362921	0.0362704	0.0364221	0.0366679	0.0366897	0.0364516	0.0362763	0.0361809	0.0362433	0.0366043	0.0369154	0.0367855	0.0363346	0.0361988	0.0366287	0.0368658	0.0366223	0.0363773	0.0360088	0.0353891	0.0354722	0.0372762	0.0387328	0.037676	0.0363032	0.035998	0.0362649	0.0362757	0.0360002	0.036312	0.0373099	0.0376406	0.0369828	0.0368284	0.0381421	0.0379553	0.0360232	0.0356234	0.0372978	0.0377062	0.0363379	0.0353925	0.0358836	0.036729	0.0357217
4	R. sachalinensis	Upper	0.00953354	0.00957479	0.00945683	0.0097998	0.0105898	0.0111229	0.0108751	0.0106289	0.0111455	0.0118957	0.0129104	0.0144938	0.0154535	0.0147178	0.0135792	0.0141282	0.0159157	0.016787	0.0168407	0.016498	0.0147074	0.0131143	0.0154797	0.0219267	0.0247719	0.0220187	0.0198483	0.0200179	0.0212584	0.0212908	0.0208358	0.0228977	0.0261566	0.0263151	0.0241207	0.0237952	0.0261554	0.0248399	0.0220267	0.0240215	0.0282034	0.0263852	0.0218422	0.0205898	0.0236124	0.0261195	0.0223942
4	R. sachalinensis	Upper	0.0145488	0.0145954	0.0144234	0.014607	0.0152955	0.015864	0.0156078	0.0152703	0.015661	0.0162245	0.0171337	0.018819	0.0199212	0.0191697	0.0179829	0.0186472	0.0206297	0.0215852	0.0216395	0.0213033	0.0194377	0.0177131	0.0202302	0.0271502	0.0299865	0.0267355	0.0243909	0.0248268	0.0263276	0.0262143	0.0255282	0.0277121	0.0313759	0.0317638	0.0295216	0.0292892	0.0316728	0.029752	0.0266436	0.0290799	0.0337718	0.0318165	0.0269665	0.0256536	0.0287868	0.0311618	0.0270144
4	R. sachalinensis	Upper	-0.00373365	-0.00350418	-0.00371244	-0.00358811	-0.00292553	-0.00239689	-0.002648	-0.00287029	-0.00226968	-0.00147308	-0.000384811	0.0013503	0.00235231	0.00144673	0.000219728	0.00103853	0.00320424	0.00421773	0.00428903	0.00391553	0.00195487	0.000163537	0.00257365	0.00949118	0.0127254	0.00982785	0.00748912	0.00781133	0.00933205	0.00929955	0.00853595	0.0105437	0.0141429	0.0146936	0.0126616	0.0125513	0.0150698	0.0131531	0.00987	0.0122422	0.0171267	0.0153441	0.0104067	0.00889813	0.0120379	0.0147859	0.0108256
4	R. sachalinensis	Upper	0.0226516	0.0227657	0.0226969	0.0229457	0.0235949	0.0240337	0.0237296	0.0235025	0.0240798	0.0248098	0.0257316	0.0273058	0.028403	0.027727	0.0265913	0.0274034	0.029542	0.0304097	0.0302516	0.0297485	0.0277108	0.0258592	0.0283452	0.0352522	0.0380927	0.0349337	0.032696	0.0331195	0.0345139	0.0344685	0.0340896	0.0365469	0.0401867	0.0403735	0.038038	0.0377032	0.0398362	0.0378671	0.034887	0.0372669	0.0417566	0.0397926	0.0350104	0.033668	0.0367326	0.038996	0.0346393
4	R. sachalinensis	Upper	0.0290248	0.0291403	0.0288728	0.0289237	0.0295268	0.029961	0.0296824	0.0295641	0.0301451	0.0307193	0.0316102	0.0333449	0.0345269	0.0337639	0.0325234	0.0332577	0.0353322	0.0362596	0.0361993	0.0356183	0.0335606	0.0320394	0.0349277	0.0416828	0.0438949	0.0406371	0.038615	0.0390966	0.0404364	0.040296	0.0399814	0.0426408	0.0461749	0.0459836	0.0436272	0.0436616	0.0457398	0.0433662	0.0407304	0.0437244	0.048147	0.0456644	0.0407514	0.0395712	0.042739	0.0448323	0.0403938
4	R. sachalinensis	Upper	-0.00386009	-0.00381082	-0.00404591	-0.00385363	-0.00302625	-0.00236731	-0.00263589	-0.00288669	-0.00217832	-0.00136395	-0.000554469	0.000946529	0.00212758	0.0016068	0.000536166	0.0012333	0.00332209	0.00444856	0.00460284	0.00423395	0.00224825	0.000375095	0.00273809	0.00961334	0.0126378	0.00964912	0.00751634	0.00802228	0.00957535	0.00971456	0.00922017	0.0114128	0.0150701	0.0154957	0.0132531	0.0129049	0.0153285	0.0137016	0.0106449	0.0129402	0.0176366	0.0158958	0.0111525	0.00985189	0.0130935	0.0155611	0.0111823
4	R. sachalinensis	Upper	0.0447584	0.0448122	0.0446365	0.0447684	0.0453202	0.0457127	0.0453625	0.0450574	0.0455078	0.0461093	0.0470158	0.0486375	0.04964	0.0487732	0.0476088	0.0484101	0.0503608	0.0512387	0.051335	0.0507999	0.0485894	0.0468735	0.0495682	0.056281	0.0586399	0.0553255	0.053068	0.0533822	0.0547593	0.0548491	0.0545068	0.0566439	0.0597373	0.0596191	0.0574502	0.0574582	0.0593412	0.05698	0.0543574	0.0570806	0.0612385	0.0589313	0.0544208	0.0535064	0.0564552	0.057899	0.0532548
4	R. sachalinensis	Upper	0.0373408	0.0374091	0.0372066	0.0373665	0.0380543	0.0386346	0.0384651	0.038262	0.0387458	0.0393844	0.0402827	0.0418066	0.0427586	0.0419259	0.040658	0.041263	0.0432058	0.0442239	0.0443869	0.0438434	0.041676	0.0400879	0.0428628	0.0495369	0.0519329	0.0488215	0.046803	0.0473385	0.0487967	0.0486513	0.047932	0.0499309	0.0532224	0.0533501	0.0512376	0.051174	0.0530052	0.0506294	0.0480156	0.050829	0.0549748	0.0523787	0.0475713	0.0465496	0.0498137	0.0519852	0.0476143
4	R. sachalinensis	Upper	-0.00431934	-0.00425275	-0.00434577	-0.00409895	-0.0034334	-0.00290729	-0.00307454	-0.00323878	-0.0026662	-0.00196478	-0.00108155	0.000550016	0.00176472	0.00106405	-0.000250384	0.00041827	0.00264199	0.00381728	0.00388987	0.00343349	0.00147568	-0.000452353	0.00157321	0.0081782	0.0114008	0.00849256	0.00610915	0.00642559	0.0079436	0.0080849	0.00754783	0.0095318	0.0129674	0.0134782	0.0114699	0.0111654	0.0135028	0.0119693	0.00885039	0.0108173	0.015508	0.0142186	0.00966762	0.0081202	0.0107968	0.0130851	0.00942922
4	R. sachalinensis	Upper	-0.012648	-0.0124193	-0.0123989	-0.0120621	-0.0113481	-0.0108556	-0.011135	-0.0114827	-0.0110011	-0.0101984	-0.00916777	-0.00746044	-0.00624032	-0.00691964	-0.0081748	-0.00753027	-0.00546489	-0.00445443	-0.0043439	-0.00448069	-0.00610325	-0.00796093	-0.006088	0.000338473	0.00354983	0.000760734	-0.00145652	-0.00103444	0.000535754	0.000697521	-1.83e-05	0.00178624	0.00532813	0.00599688	0.00393457	0.00358786	0.0063548	0.00521829	0.00185651	0.00352098	0.00829254	0.00716155	0.0024994	0.000709616	0.00334662	0.00601187	0.00253543
6	R. japonica x sachalinensis (R. bohemica)	Upper	-0.012216	-0.0120638	-0.0121764	-0.0120273	-0.0114909	-0.0110868	-0.0112843	-0.0114167	-0.0108562	-0.0101283	-0.00916879	-0.00762842	-0.00658207	-0.00715645	-0.00818129	-0.00744225	-0.00535189	-0.00427293	-0.00419174	-0.00465088	-0.00665115	-0.00849258	-0.00633815	0.000163417	0.00324341	0.00050547	-0.00164295	-0.0012318	0.000374618	0.000750183	0.000462411	0.00255501	0.00600346	0.00647985	0.00434632	0.00398749	0.00632696	0.0047383	0.0017983	0.00409158	0.00876731	0.00719753	0.00264132	0.00138761	0.00458618	0.00703255	0.00277402
6	R. japonica x sachalinensis (R. bohemica)	Upper	0.0059326	0.00607648	0.00598769	0.00621107	0.00676289	0.00705787	0.00666766	0.00635596	0.00691066	0.00770854	0.00859842	0.0100775	0.0111539	0.0104524	0.00915026	0.00970296	0.011737	0.012755	0.0128486	0.0126029	0.0107755	0.00890949	0.0110445	0.0176089	0.0206403	0.0178223	0.0156824	0.0159721	0.0172168	0.0171997	0.0167239	0.0188825	0.0224115	0.0228314	0.0207951	0.0206243	0.0229003	0.0210793	0.018001	0.0202172	0.0249128	0.0233676	0.0186807	0.0171542	0.0200107	0.0224168	0.0184989
6	R. japonica x sachalinensis (R. bohemica)	Upper	0.000955456	0.00111643	0.00101492	0.00113025	0.00163239	0.00201877	0.0018085	0.00171169	0.00233039	0.00301461	0.00387276	0.00534511	0.00625953	0.00550226	0.0043844	0.00502142	0.00692926	0.00782285	0.00774456	0.0073765	0.00580342	0.00426653	0.00637399	0.0126282	0.0155142	0.012778	0.0107073	0.0110463	0.0123001	0.0122762	0.0118309	0.0138786	0.0172361	0.0177607	0.0158615	0.0156765	0.0179295	0.0161662	0.0131393	0.0151586	0.0194561	0.0179277	0.0135713	0.0123212	0.0153398	0.0177167	0.0137176
6	R. japonica x sachalinensis (R. bohemica)	Upper	0.0127886	0.012863	0.0127879	0.0131145	0.0137407	0.0141122	0.0138557	0.0135969	0.0140637	0.0147707	0.0156395	0.0170895	0.018144	0.0175291	0.0163658	0.0169524	0.0189247	0.0198984	0.019828	0.0193739	0.017655	0.0159835	0.0180117	0.0242144	0.0270374	0.0243052	0.0223578	0.0228924	0.0242551	0.024126	0.0234659	0.025419	0.0288476	0.0293485	0.0272893	0.0269352	0.0290345	0.0272245	0.0242971	0.0265876	0.0310966	0.0294163	0.0248999	0.0235054	0.026162	0.0282773	0.0244629
6	R. japonica x sachalinensis (R. bohemica)	Upper	0.0343927	0.0343771	0.0341357	0.0342697	0.0348281	0.0351815	0.0349012	0.034773	0.0353511	0.0359864	0.0367229	0.0379153	0.0385612	0.0377331	0.0367649	0.0375585	0.0393273	0.040046	0.0400287	0.0394978	0.0375721	0.0362446	0.0389061	0.0447384	0.0462617	0.0432415	0.0415864	0.0420491	0.0430392	0.0426777	0.0423352	0.0446946	0.0477804	0.0475647	0.0455642	0.045794	0.0474045	0.0448218	0.0426717	0.0458231	0.0497118	0.0469554	0.0424639	0.0417801	0.0448447	0.0461608	0.0415035
6	R. japonica x sachalinensis (R. bohemica)	Upper	0.00766559	0.00773701	0.00739705	0.00732656	0.00779905	0.00824481	0.00811622	0.00807357	0.00866818	0.00938224	0.0103314	0.0118176	0.0127124	0.0119441	0.0107903	0.0113455	0.0131508	0.0140957	0.0142182	0.0138112	0.0118939	0.0102397	0.0125056	0.0186052	0.0210618	0.0183888	0.0165648	0.0168985	0.0180805	0.0181527	0.0178253	0.0198322	0.0229139	0.023097	0.0211893	0.0211832	0.0233043	0.0214141	0.0185907	0.0208324	0.0253031	0.0238379	0.0194335	0.0181331	0.0209622	0.023036	0.0191098
6	R. japonica x sachalinensis (R. bohemica)	Upper	0.0322151	0.0320499	0.0318563	0.0321442	0.0326843	0.0328428	0.0324555	0.0324159	0.0331119	0.0337341	0.0343351	0.0353902	0.0359499	0.0350095	0.0338767	0.0345835	0.0365284	0.037545	0.037666	0.037203	0.0353269	0.0338489	0.0361682	0.0418871	0.0438168	0.0410572	0.0393461	0.0397327	0.0407604	0.0404899	0.040007	0.0420391	0.0450629	0.045085	0.0430571	0.042928	0.0446033	0.0425643	0.040296	0.0428034	0.0464301	0.044162	0.0401335	0.0395146	0.0423192	0.0435862	0.0392965
6	R. japonica x sachalinensis (R. bohemica)	Upper	0.00301517	0.00309624	0.0028467	0.00291693	0.00356094	0.00406753	0.0037919	0.00354584	0.00407624	0.00476223	0.00556216	0.00688677	0.00779713	0.00718105	0.00608501	0.00660678	0.00839265	0.0092637	0.00937397	0.00923938	0.00762172	0.00584068	0.00776044	0.0139828	0.0168264	0.0139368	0.0118082	0.0122324	0.0136793	0.0138018	0.0131315	0.0146924	0.0177858	0.0184169	0.0166162	0.016389	0.0188392	0.0174833	0.0145107	0.0165147	0.0210014	0.0195668	0.0151288	0.013583	0.0161358	0.0185561	0.0151938
6	R. japonica x sachalinensis (R. bohemica)	Upper	0.00623805	0.00636425	0.00629391	0.00641555	0.00690429	0.00732362	0.00715326	0.00702066	0.00752651	0.00807763	0.00881034	0.0102522	0.011274	0.0106769	0.0096771	0.0102881	0.012068	0.0129564	0.012984	0.0125391	0.0106788	0.00890755	0.0107727	0.0166723	0.0195184	0.0170722	0.0151878	0.0155803	0.0168515	0.0167811	0.0160765	0.0177412	0.0208528	0.0212294	0.0191064	0.018578	0.0208518	0.0197878	0.0170721	0.0188415	0.0229451	0.0217467	0.0177744	0.016434	0.0188797	0.0210199	0.0176173
6	R. japonica x sachalinensis (R. bohemica)	Upper	0.0336452	0.0338553	0.0337887	0.0338706	0.0342267	0.0343953	0.0340413	0.0339067	0.0344485	0.0350131	0.035692	0.03688	0.0376371	0.037018	0.0361787	0.0368647	0.0383538	0.0388956	0.0389073	0.0384583	0.0365913	0.0352737	0.0376983	0.0430914	0.0446389	0.0420058	0.0405346	0.0410092	0.0420104	0.0418116	0.0415861	0.0435919	0.046032	0.0456999	0.0440578	0.0443761	0.0458661	0.0436454	0.0416637	0.0441612	0.0473329	0.0449372	0.0410217	0.0403609	0.0430284	0.0443805	0.0405933
6	R. japonica x sachalinensis (R. bohemica)	Upper	0.0359945	0.0360874	0.0358973	0.0358456	0.0361368	0.0363602	0.0360357	0.0356805	0.0359548	0.0365513	0.0372814	0.0382691	0.0389009	0.0383278	0.0373343	0.037713	0.0391481	0.039681	0.0394244	0.0391185	0.0380539	0.037039	0.038644	0.0430607	0.0448528	0.0427471	0.0412239	0.0413402	0.042229	0.0423853	0.0420543	0.0434929	0.0461706	0.046663	0.0450475	0.0448	0.0465859	0.0451931	0.0427828	0.0444451	0.0479163	0.0466144	0.0429851	0.0417876	0.04414	0.0463153	0.0433301
6	R. japonica x sachalinensis (R. bohemica)	Upper	0.0361429	0.0362127	0.0360717	0.0362158	0.0367409	0.037048	0.0367101	0.0363645	0.0365341	0.0368546	0.0373903	0.0383719	0.0389768	0.0383352	0.0374169	0.0378877	0.0392797	0.0398705	0.0398031	0.0393886	0.0379252	0.0366841	0.0382753	0.042694	0.0444645	0.0424137	0.0410911	0.0414833	0.042371	0.0422207	0.0417473	0.0431218	0.0454733	0.0457493	0.0444026	0.0444055	0.045758	0.0439903	0.0418817	0.0437863	0.0472168	0.045995	0.0425554	0.0414704	0.0436128	0.0452758	0.0421611
6	R. japonica x sachalinensis (R. bohemica)	Upper	0.0310024	0.0311316	0.0308655	0.0307196	0.0309601	0.0312296	0.0311357	0.0310279	0.0313085	0.0317136	0.032309	0.0332579	0.0338356	0.0332989	0.0323908	0.0326769	0.0340012	0.0347676	0.034904	0.0346092	0.0331732	0.0318451	0.0333237	0.0378523	0.0398682	0.0377315	0.0362017	0.0365994	0.0375956	0.0375055	0.0371039	0.0385274	0.0409457	0.0414495	0.0402281	0.0401623	0.0416832	0.0401222	0.0377863	0.0393134	0.042426	0.0410448	0.037734	0.0370177	0.0395892	0.0414423	0.0382194
6	R. japonica x sachalinensis (R. bohemica)	Upper	0.0349165	0.035013	0.0349273	0.0349643	0.0352729	0.0355469	0.0353208	0.0350128	0.035216	0.0356691	0.0363917	0.0375644	0.0382546	0.0375935	0.036647	0.0370978	0.0385965	0.0393788	0.0392733	0.038699	0.0372299	0.0359954	0.0376422	0.0423562	0.0443463	0.042216	0.0408275	0.0413514	0.0424606	0.0423144	0.0416949	0.0430582	0.0454429	0.0455958	0.0440244	0.0439656	0.0458811	0.0445765	0.0421496	0.0436984	0.0470669	0.0456858	0.0420476	0.0410316	0.0434159	0.0451192	0.0418204
6	R. japonica x sachalinensis (R. bohemica)	Upper	0.024749	0.0248293	0.0246993	0.0247516	0.0251234	0.0255225	0.0254364	0.0252138	0.0255071	0.026019	0.0266794	0.0277067	0.0283496	0.0278259	0.0270043	0.0275121	0.029028	0.0296994	0.0295685	0.0292347	0.027945	0.0266694	0.0282442	0.0330495	0.0352789	0.0331457	0.0315063	0.0317834	0.0328461	0.0328511	0.0323247	0.033735	0.0363311	0.0367412	0.0352585	0.0351152	0.0369153	0.0356791	0.0334217	0.0351684	0.0387168	0.0373945	0.0336658	0.0324465	0.034792	0.0368014	0.0335654
6	R. japonica x sachalinensis (R. bohemica)	Upper	0.0356944	0.0356506	0.0357138	0.0360499	0.036493	0.0366292	0.0362058	0.0358562	0.0361123	0.0366245	0.0374059	0.0384724	0.0389735	0.0383362	0.0375074	0.0379993	0.0393671	0.0398879	0.0398632	0.0396968	0.0383493	0.0370171	0.0386585	0.0433282	0.0451486	0.0428799	0.0413737	0.0417875	0.042872	0.042795	0.0422539	0.0436881	0.0461839	0.0464532	0.0449926	0.0450159	0.0466926	0.0450722	0.042767	0.044562	0.0479328	0.0464524	0.0429051	0.0419961	0.0444146	0.0462155	0.0429148
6	R. japonica x sachalinensis (R. bohemica)	Upper	0.0214121	0.0215498	0.021279	0.0212345	0.0216851	0.0220768	0.0218333	0.0216007	0.0220828	0.0226826	0.0231692	0.0239331	0.0244778	0.0239903	0.0231743	0.0236822	0.0251962	0.0258534	0.0258014	0.0255759	0.0243259	0.0231195	0.0248221	0.0296795	0.031744	0.0294186	0.0277112	0.0280408	0.0292283	0.0292886	0.0287858	0.0303089	0.0329847	0.0332339	0.0314515	0.0311235	0.0328089	0.0313888	0.0291071	0.0310421	0.0347896	0.03352	0.0298678	0.0287344	0.0309871	0.032799	0.0295671
6	R. japonica x sachalinensis (R. bohemica)	Upper	0.0209263	0.021035	0.020914	0.0210418	0.0215124	0.0217595	0.0213351	0.0210048	0.0214233	0.0220133	0.0227035	0.0237628	0.0243481	0.0237097	0.0229026	0.0235774	0.0252493	0.0259986	0.0260006	0.0258649	0.0246194	0.0232328	0.0248175	0.0297706	0.0319188	0.0296582	0.0281642	0.0286181	0.0296586	0.029494	0.0288389	0.0303663	0.0332631	0.033746	0.032024	0.0318079	0.033882	0.0324712	0.0297553	0.0315813	0.0356755	0.0344453	0.0304358	0.0290215	0.0313335	0.0334677	0.0303144
6	R. japonica x sachalinensis (R. bohemica)	Upper	0.0420518	0.0420854	0.0417464	0.0417118	0.0421275	0.0424541	0.0421928	0.041909	0.0422289	0.0427345	0.0434025	0.0444551	0.0450868	0.0445514	0.0437564	0.0442065	0.0454791	0.0460589	0.0461713	0.0459331	0.0443719	0.0428816	0.044555	0.0494867	0.0513875	0.0489438	0.0474509	0.0479941	0.0490003	0.0488156	0.0484809	0.0503203	0.0530915	0.0532645	0.0514608	0.0511714	0.0527118	0.0511459	0.0489798	0.0509211	0.054343	0.0527342	0.0489446	0.0478973	0.050414	0.0523193	0.0489809
6	R. japonica x sachalinensis (R. bohemica)	Upper	0.0457012	0.0457378	0.045552	0.0456605	0.0461641	0.0464642	0.0460995	0.045847	0.0462622	0.0468136	0.0474947	0.0485455	0.0491496	0.0484185	0.0473659	0.047864	0.0494899	0.0502351	0.0501962	0.0497892	0.0481566	0.0468151	0.0488601	0.054051	0.0559699	0.0535824	0.0520322	0.0523009	0.0529871	0.0525431	0.0522252	0.0543349	0.057176	0.0571696	0.0554599	0.0556049	0.0573548	0.0554118	0.0530718	0.0553046	0.0589282	0.0569923	0.0530153	0.0520996	0.0546712	0.0562722	0.0524596
6	R. japonica x sachalinensis (R. bohemica)	Upper	0.0157726	0.0159309	0.0157503	0.0158441	0.0163328	0.0166342	0.0164953	0.0165808	0.0171338	0.0175545	0.0181758	0.0194811	0.0203952	0.0197902	0.0187199	0.0191632	0.0208046	0.0216952	0.0218668	0.021685	0.020128	0.0184461	0.0199747	0.0250893	0.027392	0.0250408	0.0232511	0.0235367	0.0246577	0.0245853	0.0239368	0.0252785	0.0278805	0.0283464	0.0267667	0.0264036	0.0281948	0.0271622	0.0248333	0.0261899	0.0294066	0.0282302	0.024762	0.0235219	0.0255118	0.0272753	0.0243929
6	R. japonica x sachalinensis (R. bohemica)	Upper	-0.00318326	-0.00304557	-0.00322385	-0.00305491	-0.00253225	-0.00217975	-0.00232971	-0.00243468	-0.00188986	-0.00119789	-0.00050474	0.000644634	0.00153424	0.0010808	0.000133771	0.000518829	0.00196879	0.00267483	0.00275378	0.00266978	0.00133539	-0.000289771	0.00103586	0.00606687	0.00873192	0.00664448	0.00484903	0.00501655	0.00606535	0.00616227	0.00573808	0.00725172	0.00990068	0.0102013	0.00844923	0.00784484	0.00954252	0.00867744	0.00612962	0.00716297	0.0106395	0.00998928	0.00660571	0.00507295	0.00683981	0.00907977	0.00686617
6	R. japonica x sachalinensis (R. bohemica)	Upper	0.0153286	0.0153277	0.0153015	0.0157324	0.0164044	0.0167021	0.016346	0.0160025	0.0163103	0.01689	0.0177165	0.0190546	0.0199118	0.0192823	0.0182672	0.0186926	0.0202057	0.0209818	0.020987	0.0206207	0.0192033	0.0178985	0.0195718	0.0244854	0.0265519	0.0240257	0.0220562	0.0223193	0.023633	0.0237888	0.0232534	0.0245926	0.0270669	0.0273272	0.0256646	0.0252683	0.0268993	0.0258246	0.0235839	0.0249331	0.0280698	0.026939	0.0235881	0.0223173	0.0241901	0.0261016	0.0235382
6	R. japonica x sachalinensis (R. bohemica)	Upper	0.00436183	0.00462832	0.00455341	0.00466308	0.00505151	0.00527367	0.00501203	0.00484841	0.00535305	0.00602978	0.00683934	0.00815486	0.00905203	0.008483	0.00749114	0.00801576	0.00970429	0.0104948	0.0104608	0.0101844	0.008725	0.0071164	0.00852541	0.0136269	0.0162491	0.0140523	0.0122066	0.0124396	0.0136277	0.0136963	0.0130111	0.014246	0.016902	0.0174374	0.0157191	0.0151068	0.0170362	0.0164019	0.0140211	0.015204	0.0184729	0.0173553	0.0138869	0.0126053	0.0145563	0.0165854	0.0140271
6	R. japonica x sachalinensis (R. bohemica)	Upper	0.0136115	0.0136937	0.0135581	0.0136307	0.0140591	0.0144455	0.0142617	0.0140487	0.0144001	0.0148946	0.0156979	0.017144	0.0181223	0.0174925	0.0163613	0.0167288	0.0182383	0.01902	0.0191386	0.0188617	0.0173304	0.0159359	0.0177772	0.0229095	0.0249494	0.0225168	0.020831	0.0212116	0.0223698	0.0222545	0.0215939	0.0229849	0.0254636	0.0256615	0.0240905	0.0239651	0.0256793	0.0243807	0.0221219	0.0235515	0.0265388	0.0251268	0.021748	0.0207873	0.0229865	0.0247164	0.0217451
6	R. japonica x sachalinensis (R. bohemica)	Upper	0.0125127	0.0125676	0.0123952	0.0125274	0.0130334	0.0134303	0.0132232	0.0131051	0.0137047	0.014268	0.0148604	0.0161731	0.0172046	0.0166692	0.0156692	0.0162203	0.0178501	0.0185566	0.0185682	0.0182872	0.0166279	0.0150345	0.0169452	0.0223913	0.024471	0.0217774	0.0199684	0.0204452	0.0217457	0.0216857	0.0210957	0.0226702	0.025393	0.025822	0.0242721	0.0238791	0.0253001	0.023872	0.0215557	0.0231004	0.0262567	0.0246531	0.0209936	0.0199795	0.0222869	0.0241129	0.0212085
6	R. japonica x sachalinensis (R. bohemica)	Upper	0.0136505	0.0136996	0.0135152	0.0136769	0.0142336	0.0146431	0.0144138	0.0142013	0.0147309	0.01546	0.0163346	0.0177646	0.0187658	0.0181691	0.0170366	0.017379	0.0188735	0.0196493	0.019759	0.0194791	0.0178858	0.0163603	0.0182036	0.0236632	0.0260173	0.0234934	0.0216253	0.0219576	0.023159	0.0231002	0.022584	0.0243483	0.0272589	0.02761	0.025853	0.025466	0.0273274	0.0261195	0.0235143	0.0249104	0.0283928	0.0271428	0.0234098	0.0221401	0.0244289	0.026459	0.0233378
6	R. japonica x sachalinensis (R. bohemica)	Upper	0.00921567	0.00936601	0.00923561	0.00942001	0.0100395	0.0105477	0.0103862	0.0101598	0.0105641	0.0111882	0.0121119	0.0136109	0.0145861	0.0140104	0.0130667	0.0137546	0.0155783	0.0163608	0.0162461	0.0157568	0.0139022	0.012227	0.0143605	0.0204226	0.0230082	0.0203201	0.0183905	0.0187812	0.0200281	0.0199385	0.0193454	0.0211273	0.0241436	0.0244665	0.022551	0.0221398	0.0240642	0.0226694	0.0199859	0.0216736	0.0254999	0.0241588	0.0200803	0.0185751	0.0208667	0.0230527	0.0200219
6	R. japonica x sachalinensis (R. bohemica)	Upper	-0.00709782	-0.00685937	-0.00687	-0.00663505	-0.00608743	-0.00570862	-0.00590278	-0.00602041	-0.0055082	-0.0049435	-0.00411607	-0.00250832	-0.00134935	-0.00200482	-0.00325865	-0.00275338	-0.000838668	0.000165707	0.000324401	0.000113838	-0.00165536	-0.00349421	-0.00147261	0.00491777	0.00790943	0.00498726	0.00259407	0.00287914	0.00449688	0.00474657	0.00408359	0.00585732	0.00925701	0.0098268	0.00768227	0.00691958	0.0090233	0.00812395	0.00546106	0.00699537	0.0107665	0.00950115	0.00561972	0.00430575	0.00683663	0.00922332	0.00592978
6	R. japonica x sachalinensis (R. bohemica)	Upper	0.0282696	0.0281107	0.0278135	0.0276054	0.0275089	0.0274667	0.0273773	0.0272094	0.0271484	0.0271702	0.0272297	0.0275352	0.0279204	0.0278542	0.0273356	0.027114	0.0275043	0.0277052	0.0274785	0.0274629	0.0274286	0.0267059	0.0259592	0.0267703	0.0282851	0.0279493	0.0270049	0.0267842	0.0272054	0.0275805	0.0271929	0.0267523	0.0272282	0.0277924	0.027155	0.0260768	0.026801	0.0278317	0.0268184	0.0261552	0.0272724	0.0279088	0.0270022	0.0259181	0.0258868	0.0270532	0.0270938
6	R. japonica x sachalinensis (R. bohemica)	Upper	0.0319973	0.0319946	0.031909	0.0317947	0.0317104	0.0317029	0.031726	0.0316632	0.0315424	0.0314507	0.0315954	0.0321128	0.0325888	0.0324589	0.0319038	0.0317284	0.0320914	0.0321838	0.0319611	0.0320285	0.0319214	0.0311501	0.0307721	0.0321505	0.0336513	0.0329808	0.031962	0.031869	0.0322659	0.0323124	0.031883	0.0319776	0.0329775	0.0335143	0.032694	0.0318059	0.0326991	0.0331151	0.0317112	0.0314943	0.0332262	0.0335491	0.0320879	0.0311055	0.0315952	0.0327647	0.0322748
6	R. japonica x sachalinensis (R. bohemica)	Upper	0.0133167	0.0132822	0.0132219	0.0132213	0.0133342	0.0134545	0.0133842	0.0132146	0.0132078	0.0133006	0.0134222	0.0137419	0.0141328	0.0140741	0.0135916	0.0135387	0.0141415	0.0144515	0.0142719	0.0142176	0.0139346	0.0130399	0.0126246	0.0140727	0.0157343	0.0151925	0.0141747	0.0140373	0.0145477	0.0147204	0.0141911	0.0141925	0.0153452	0.0160999	0.0154023	0.0146439	0.0157047	0.0161727	0.0147191	0.0145073	0.0162989	0.0165511	0.0149415	0.0138245	0.0142436	0.0154252	0.0148553
6	R. japonica x sachalinensis (R. bohemica)	Upper	0.0552687	0.0549818	0.0546719	0.0545832	0.0546606	0.054627	0.0543341	0.0540658	0.0540767	0.0542565	0.054533	0.054924	0.0550903	0.0547186	0.0543119	0.0545309	0.0550894	0.0552506	0.0551368	0.0549525	0.0543357	0.053626	0.0538889	0.0554207	0.0561676	0.0553026	0.0545756	0.0544849	0.0546751	0.0546491	0.0544759	0.0548461	0.0556691	0.0557534	0.0548512	0.0541872	0.0544907	0.0543217	0.0538609	0.0547821	0.0562144	0.0554375	0.0538468	0.053462	0.0542796	0.0545813	0.0529574
6	R. japonica x sachalinensis (R. bohemica)	Upper	0.0489479	0.0487822	0.0484815	0.0483562	0.0485465	0.0487088	0.0484842	0.0481861	0.0481605	0.0483327	0.0486918	0.0491461	0.0492672	0.0487455	0.0481015	0.0482213	0.0488858	0.0490991	0.0489473	0.0487422	0.048104	0.0475137	0.048176	0.0500427	0.0505349	0.0493382	0.0486629	0.0488446	0.0492831	0.0493207	0.0491913	0.0497634	0.0506305	0.0504732	0.049556	0.0493538	0.0500934	0.0493969	0.0482909	0.0492233	0.0510059	0.050013	0.0478079	0.0471637	0.0483629	0.0490631	0.0470805
6	R. japonica x sachalinensis (R. bohemica)	Upper	0.040688	0.0405089	0.0404157	0.0404984	0.0405415	0.0404095	0.0403324	0.0403291	0.0402125	0.0401369	0.0404141	0.040965	0.0412988	0.0412475	0.0409699	0.0408609	0.0413956	0.041935	0.0416831	0.0411479	0.040784	0.0403228	0.0404149	0.0425289	0.0441596	0.0424316	0.0411588	0.0418364	0.042129	0.0415301	0.0414099	0.042327	0.0433221	0.043422	0.0429885	0.0421571	0.0425271	0.0429485	0.0415501	0.0418074	0.0440745	0.0432578	0.0410547	0.0406493	0.0414651	0.041906	0.0407156
6	R. japonica x sachalinensis (R. bohemica)	Upper	0.028752	0.0285623	0.0283953	0.0284434	0.0286241	0.0286752	0.0285017	0.0283344	0.0283222	0.0283712	0.0286846	0.0294718	0.0301429	0.0298925	0.0292338	0.0294375	0.030324	0.0305977	0.0303879	0.0302159	0.0294782	0.0285502	0.0292022	0.0319486	0.0332715	0.0318943	0.0309889	0.0312541	0.0316805	0.0314518	0.0311366	0.0321256	0.0339102	0.0341698	0.0328305	0.0321484	0.0332524	0.0329905	0.031581	0.0323496	0.034505	0.0337746	0.0314478	0.0306676	0.0320769	0.0333274	0.0314318
6	R. japonica x sachalinensis (R. bohemica)	Upper	0.0188076	0.0187134	0.0185293	0.0184659	0.0187294	0.0191126	0.0191202	0.0189635	0.019063	0.0192121	0.019552	0.0203699	0.0209674	0.020554	0.0197682	0.0199527	0.0210398	0.0215676	0.0213888	0.0211696	0.0203602	0.0191111	0.0194249	0.0224727	0.02462	0.0234296	0.0221534	0.022148	0.022715	0.022696	0.0222134	0.0229998	0.0250631	0.0257714	0.0245518	0.0239059	0.0252943	0.0249911	0.0231681	0.0239022	0.0265477	0.0260538	0.0234372	0.0222117	0.0234595	0.0251702	0.0235716
6	R. japonica x sachalinensis (R. bohemica)	Upper	0.0645837	0.0642625	0.0638972	0.0638017	0.0639701	0.0641131	0.0639652	0.0637812	0.0638084	0.0639547	0.0644137	0.0652442	0.0656317	0.064906	0.0640436	0.0643871	0.0654549	0.0658261	0.0656249	0.065203	0.0640352	0.0631495	0.0645391	0.0678	0.0686204	0.0668015	0.0657907	0.066001	0.0664449	0.0661754	0.065889	0.0669274	0.068483	0.0684003	0.0671423	0.066954	0.0676884	0.0664194	0.0654378	0.0672706	0.069273	0.0674691	0.0649846	0.0647111	0.0663003	0.066736	0.0638782
6	R. japonica x sachalinensis (R. bohemica)	Upper	0.0273904	0.0272149	0.0269756	0.0269412	0.0272139	0.0274391	0.0272394	0.0270127	0.0271758	0.0274465	0.0278989	0.0287426	0.0292789	0.0288734	0.0281911	0.0284278	0.0294609	0.0298962	0.0296366	0.0293357	0.0285003	0.0273343	0.0277573	0.0307784	0.0327668	0.0315206	0.0302319	0.0302071	0.0308649	0.0310275	0.0306018	0.0311844	0.0329257	0.033376	0.0318862	0.0308902	0.0321508	0.0322618	0.0306503	0.0311769	0.0336969	0.033414	0.0310577	0.0299109	0.0308353	0.0320516	0.0304356
6	R. japonica x sachalinensis (R. bohemica)	Upper	0.00923863	0.00921393	0.00918915	0.00903439	0.00882859	0.00890987	0.0092172	0.00923095	0.00891206	0.00845391	0.00787211	0.00746303	0.00761211	0.00813617	0.00817471	0.00749547	0.00692609	0.00673017	0.00659999	0.00704506	0.00790192	0.00742717	0.00508811	0.00319721	0.00415725	0.00517127	0.00484853	0.00422695	0.00391058	0.00412219	0.00366644	0.00227458	0.00180862	0.00268891	0.00268513	0.00118454	0.00144463	0.00395415	0.00334813	0.000451804	-0.000277388	0.00211248	0.00335884	0.00220584	0.000378366	0.00122167	0.00404976
6	R. japonica x sachalinensis (R. bohemica)	Upper	0.010211	0.0102076	0.0100643	0.00979265	0.0096377	0.00981774	0.0100928	0.0101106	0.00995944	0.00969069	0.0091577	0.00863237	0.00860433	0.00895813	0.00890437	0.00821174	0.00758838	0.00732262	0.00713236	0.00747657	0.00837519	0.00821115	0.00625114	0.00453633	0.00534865	0.00606692	0.00551425	0.00488329	0.00464793	0.00484197	0.00448232	0.00330825	0.00281088	0.00347471	0.00353114	0.00222902	0.00220212	0.00418672	0.00365951	0.00116975	0.000640691	0.0029181	0.00413602	0.00310882	0.00128143	0.00172986	0.00421322
6	R. japonica x sachalinensis (R. bohemica)	Upper	0.00497129	0.00500387	0.00489848	0.00464397	0.00438409	0.00437881	0.00458606	0.00467681	0.00462013	0.00439138	0.00385266	0.0032632	0.00315142	0.003559	0.00371245	0.00326259	0.00275583	0.00242764	0.00222736	0.00265098	0.00346139	0.0030816	0.000976442	-0.000715331	0.000307139	0.001198	0.000669664	3.42e-06	-0.000233277	-5.24e-05	-0.00054365	-0.00177403	-0.00195315	-0.000926483	-0.000941343	-0.00248144	-0.00241481	-0.00026268	-0.000990516	-0.00372436	-0.00420672	-0.00172959	-0.000529823	-0.00173106	-0.00358006	-0.00278037	2.98e-05
6	R. japonica x sachalinensis (R. bohemica)	Upper	0.0290316	0.0290094	0.0287364	0.0283484	0.0280837	0.0280995	0.0282841	0.0282944	0.0281223	0.027881	0.0274534	0.0269802	0.0268984	0.0272942	0.0274628	0.0269157	0.0261994	0.0258446	0.0256973	0.0259898	0.0267087	0.0264565	0.0245403	0.0227361	0.0232588	0.0239858	0.0236739	0.0232342	0.0231257	0.023377	0.0228857	0.0212839	0.0203489	0.0209973	0.0213274	0.0202947	0.0201835	0.0219457	0.0216124	0.0194804	0.0190089	0.021006	0.0221123	0.0211928	0.0193909	0.0195879	0.0217593
6	R. japonica x sachalinensis (R. bohemica)	Upper	0.0237345	0.0238376	0.0238143	0.0237402	0.0236466	0.0236567	0.0238067	0.0238246	0.0236582	0.0233342	0.0228101	0.0223737	0.0223579	0.0226658	0.0226709	0.0220664	0.0214376	0.0211944	0.0211418	0.0215285	0.0222495	0.0218429	0.0196566	0.017776	0.0186696	0.019627	0.0191353	0.0183006	0.0178583	0.0179857	0.0174333	0.0159416	0.0154972	0.0166096	0.0169067	0.0155911	0.0155869	0.0175969	0.0168812	0.0140787	0.0134508	0.0160051	0.0174961	0.0166211	0.0148942	0.0153489	0.0176801
6	R. japonica x sachalinensis (R. bohemica)	Upper	-0.00176004	-0.00188253	-0.00202846	-0.00219736	-0.00235254	-0.00230794	-0.00204196	-0.00187858	-0.00189867	-0.00213383	-0.0026653	-0.00315065	-0.00316552	-0.0027276	-0.0025248	-0.00295167	-0.00341029	-0.00361065	-0.00381545	-0.00348287	-0.00258566	-0.00286031	-0.00496821	-0.00668202	-0.00577859	-0.00500297	-0.00547413	-0.00596387	-0.00602108	-0.00577945	-0.0062701	-0.0075457	-0.00795352	-0.00712959	-0.00701696	-0.00822588	-0.00793868	-0.00579109	-0.00645922	-0.00905203	-0.00953124	-0.00718059	-0.00592215	-0.00687752	-0.00847954	-0.00763297	-0.00500352
6	R. japonica x sachalinensis (R. bohemica)	Upper	0.012641	0.0127802	0.012589	0.012254	0.012146	0.0123633	0.0125928	0.0125054	0.0122748	0.011992	0.0114581	0.0108741	0.0107375	0.0111587	0.0114291	0.0110871	0.0106533	0.0103948	0.0101191	0.0103841	0.0112158	0.0109901	0.00904256	0.00732899	0.0079429	0.0085179	0.00802093	0.00753316	0.00746932	0.00776797	0.00737224	0.00607455	0.00543263	0.00601796	0.00619384	0.00525449	0.00564887	0.0077085	0.00709108	0.00465121	0.00428679	0.00658087	0.00767158	0.00655639	0.00474576	0.00519818	0.00748412
6	R. japonica x sachalinensis (R. bohemica)	Upper	0.0231677	0.023308	0.0231354	0.0227355	0.0224582	0.0224602	0.02253	0.0224065	0.022232	0.0220233	0.0215497	0.0210386	0.0209387	0.0212547	0.0213989	0.0210714	0.0207355	0.0205266	0.0202165	0.0204212	0.0211828	0.0208088	0.0186552	0.0168393	0.017643	0.0184965	0.0181109	0.0175605	0.0173149	0.0173967	0.0168966	0.0156161	0.0150398	0.0156559	0.0157092	0.0145012	0.0146266	0.0166308	0.0160552	0.013607	0.0131749	0.015337	0.0163107	0.0152002	0.0134829	0.0140235	0.0164152
6	R. japonica x sachalinensis (R. bohemica)	Upper	0.0155892	0.0155286	0.0153326	0.0151926	0.0151114	0.0151838	0.0154104	0.0154629	0.0153015	0.0149932	0.0145513	0.0142906	0.0144754	0.0148751	0.0148794	0.0144223	0.0140835	0.0139273	0.0137242	0.0139587	0.0145707	0.0141981	0.0126047	0.0118505	0.0129753	0.0130466	0.0119737	0.0113593	0.011538	0.0119773	0.0115852	0.0106361	0.0105818	0.0113022	0.0111394	0.00993676	0.0102408	0.01187	0.0109364	0.00883392	0.00888838	0.0107594	0.0112631	0.0101272	0.00882578	0.00955409	0.0113588
6	R. japonica x sachalinensis (R. bohemica)	Upper	0.0220859	0.02205	0.0218288	0.0216632	0.0216761	0.0219472	0.0222373	0.022155	0.0218529	0.0216116	0.0214064	0.0211769	0.0210628	0.0212336	0.0213073	0.0210366	0.0208176	0.0207738	0.0207482	0.0209481	0.0211841	0.0206059	0.0193009	0.0189634	0.0200433	0.0199598	0.0190221	0.0186408	0.0188495	0.0191081	0.0186514	0.0178088	0.0178712	0.0186245	0.0183216	0.0170095	0.0174382	0.0191628	0.018289	0.016333	0.016333	0.0178535	0.0182446	0.0173846	0.0164223	0.0171503	0.0186818
6	R. japonica x sachalinensis (R. bohemica)	Upper	0.038634	0.0386913	0.0385483	0.0383584	0.0383039	0.038518	0.0387634	0.0387601	0.0386016	0.0384075	0.0384069	0.038772	0.0391423	0.0391323	0.0389048	0.0390014	0.0394962	0.0396769	0.0394432	0.0392317	0.0386993	0.0377735	0.0376574	0.0394087	0.0409676	0.0402308	0.0390746	0.038684	0.0388507	0.038863	0.0386345	0.0391229	0.0403255	0.0406121	0.0396186	0.0390183	0.0400749	0.0401492	0.0386442	0.0385082	0.0401445	0.0404128	0.0390803	0.0381242	0.0384171	0.039169	0.0383395
6	R. japonica x sachalinensis (R. bohemica)	Upper	0.0520748	0.052197	0.0519679	0.0517066	0.051579	0.0514843	0.0513609	0.0513828	0.0515273	0.0515322	0.0515312	0.051711	0.0517598	0.051503	0.0513685	0.0517044	0.0521352	0.0521387	0.0519515	0.0517007	0.0510328	0.0503917	0.0508954	0.052709	0.0533842	0.0521848	0.0513598	0.0514983	0.0518572	0.0516102	0.051137	0.0514738	0.0522457	0.0521454	0.0515005	0.0516241	0.052459	0.0516862	0.0504006	0.0509124	0.052452	0.0519677	0.0503513	0.0498042	0.0505382	0.0508528	0.0493154
6	R. japonica x sachalinensis (R. bohemica)	Upper	0.0307836	0.0307796	0.0305667	0.0304492	0.0305783	0.0307897	0.030803	0.0307151	0.0307538	0.0308863	0.0311952	0.031644	0.0318344	0.0315924	0.0312581	0.0313926	0.0319398	0.0321445	0.0319798	0.0318009	0.031206	0.0303595	0.0306785	0.0329128	0.0342679	0.0330308	0.0317942	0.0317232	0.0322968	0.0324482	0.0320457	0.0323662	0.0336026	0.0340002	0.0331645	0.0328656	0.0341409	0.0340296	0.0323885	0.0324671	0.0343914	0.034576	0.0331169	0.032284	0.0328537	0.0336489	0.0323733
6	R. japonica x sachalinensis (R. bohemica)	Upper	0.00682845	0.00691577	0.00683939	0.0065073	0.0061227	0.00601819	0.00619106	0.00628199	0.00623409	0.00606936	0.00561546	0.00513054	0.00519223	0.00566004	0.0056586	0.00509732	0.00469668	0.00455395	0.00444246	0.00484126	0.00560246	0.00524629	0.00335666	0.00201	0.00298135	0.00353237	0.00285767	0.00221753	0.00206601	0.00223767	0.00169991	0.000553113	0.000402583	0.00132239	0.00133637	-3.2e-06	0.000130789	0.00211849	0.00155175	-0.000638802	-0.000852283	0.00125302	0.00227955	0.00136877	-0.000107467	0.000497438	0.00253919
6	R. japonica x sachalinensis (R. bohemica)	Upper	0.0205934	0.0206438	0.0204979	0.020173	0.0199346	0.0201062	0.0204031	0.0203617	0.0201649	0.0199144	0.019421	0.0189393	0.018903	0.0192297	0.0192259	0.0187214	0.0183888	0.0183152	0.0182179	0.0186422	0.0193802	0.018894	0.016923	0.0156203	0.0167416	0.017411	0.016711	0.0159824	0.0157847	0.0160348	0.0155784	0.0142348	0.0137415	0.0145625	0.0146868	0.0135796	0.014025	0.0160235	0.0150865	0.012462	0.0122335	0.0146012	0.0155271	0.0143678	0.012793	0.0134393	0.0155831
6	R. japonica x sachalinensis (R. bohemica)	Upper	0.0398996	0.0399005	0.0396632	0.0392309	0.0388563	0.0388799	0.039221	0.0393156	0.0390701	0.0387534	0.0382678	0.0376754	0.0374612	0.0377069	0.0377745	0.0374367	0.0372056	0.037122	0.0369343	0.0371127	0.0376086	0.0371518	0.0352677	0.0336867	0.0343404	0.0349381	0.0344122	0.0338144	0.0336481	0.0339277	0.0335445	0.0322287	0.0316448	0.0323491	0.0325059	0.0314387	0.0314956	0.0330977	0.0324027	0.030228	0.0300321	0.0320985	0.0329626	0.0318037	0.0300658	0.0305269	0.0326132
6	R. japonica x sachalinensis (R. bohemica)	Upper	0.0472524	0.0472313	0.0471651	0.0469075	0.0465577	0.0463974	0.0464584	0.0464747	0.0464078	0.046289	0.0459526	0.0454307	0.0450683	0.0451196	0.0451554	0.0447575	0.0443034	0.0440612	0.0439278	0.0442412	0.0447991	0.0444053	0.0428382	0.0416474	0.0421313	0.0424741	0.0420834	0.0417236	0.0416092	0.0416433	0.0411335	0.0400848	0.0397262	0.0402851	0.0403888	0.0397271	0.0399301	0.0409056	0.040024	0.0381097	0.0378465	0.0393972	0.0399278	0.0389592	0.0376735	0.0379513	0.0393799
6	R. japonica x sachalinensis (R. bohemica)	Upper	0.0346955	0.0346725	0.0345514	0.0344293	0.0343259	0.0342749	0.0342454	0.0340738	0.0338551	0.0336722	0.0333534	0.0329341	0.0327596	0.0329406	0.0329466	0.032532	0.0321132	0.0318269	0.0316074	0.0318757	0.0324831	0.0321099	0.030313	0.028853	0.0295599	0.0301655	0.0296672	0.0291189	0.0289314	0.0290051	0.028573	0.0275843	0.0271857	0.0275792	0.0275732	0.0267534	0.0270259	0.0286504	0.0280396	0.0257991	0.0251623	0.0268071	0.0277471	0.0270788	0.0256919	0.0259097	0.0277656
6	R. japonica x sachalinensis (R. bohemica)	Upper	0.0407843	0.0408301	0.0407508	0.0406196	0.0404076	0.0402639	0.0402985	0.0402937	0.0401739	0.039994	0.0396742	0.0392542	0.0390144	0.039125	0.0391549	0.0387608	0.0383034	0.0379828	0.0376465	0.0376739	0.0381906	0.038047	0.0365181	0.0349243	0.0352195	0.0358516	0.035632	0.0351362	0.0348235	0.034893	0.0345161	0.0333993	0.0328472	0.0333711	0.033513	0.0326238	0.0324822	0.0337971	0.0335089	0.0317353	0.0311641	0.032713	0.0336784	0.0329764	0.0314231	0.0312705	0.0329289
6	R. japonica x sachalinensis (R. bohemica)	Upper	0.0346081	0.034801	0.0348764	0.0346723	0.0342694	0.0341053	0.034233	0.0341636	0.033824	0.033434	0.0329909	0.0325211	0.0322988	0.0325632	0.0328005	0.0324552	0.0318941	0.0315209	0.0312232	0.0313537	0.0320313	0.0318462	0.0300085	0.0283867	0.0291572	0.0298444	0.0292427	0.0285047	0.0282413	0.0284261	0.0279636	0.0266508	0.0261542	0.0270008	0.0272245	0.0260521	0.0260073	0.0278205	0.0272754	0.0248282	0.0242802	0.0264589	0.0274919	0.0263672	0.0245696	0.0248422	0.0268362
3	F. baldschuanica	Lower	0.0401838	0.0401807	0.0402391	0.0401788	0.0400201	0.0398478	0.0395749	0.0393469	0.0393288	0.0392352	0.0389882	0.0388445	0.0388909	0.0389963	0.0387522	0.0382654	0.0381897	0.0383765	0.0383196	0.0383146	0.038346	0.0376389	0.0364822	0.0364586	0.0376198	0.0378427	0.0374119	0.0371337	0.0370197	0.0368897	0.0364098	0.0358561	0.0358275	0.0360723	0.0357366	0.0350396	0.0355819	0.0364343	0.0355458	0.0345137	0.0348687	0.0355751	0.0352916	0.0343368	0.0337445	0.034594	0.0353605
3	F. baldschuanica	Lower	0.0202326	0.0201544	0.020204	0.0202815	0.0203729	0.0204678	0.020348	0.0200439	0.0198807	0.0197942	0.0196112	0.0195038	0.0195795	0.0196266	0.0193463	0.0189336	0.018853	0.0189773	0.0189959	0.01919	0.0194204	0.0187779	0.017486	0.0173302	0.0187206	0.0191395	0.0185305	0.0179977	0.0179275	0.0180699	0.0176905	0.0171058	0.0171447	0.0173548	0.0167516	0.0158202	0.0166377	0.0180589	0.0171794	0.0157412	0.0160172	0.0172675	0.0173741	0.0164738	0.0157207	0.0164145	0.0174013
3	F. baldschuanica	Lower	0.0516565	0.0515116	0.0514397	0.0513495	0.0513163	0.0512407	0.0509642	0.050634	0.050445	0.0503062	0.0501436	0.0500504	0.0500885	0.0501496	0.0499085	0.0493409	0.0488984	0.0488658	0.0490188	0.0491531	0.0490571	0.0482969	0.0470687	0.0466089	0.0474476	0.047908	0.0476306	0.0471258	0.0467269	0.0466089	0.0463	0.0457173	0.045439	0.0455438	0.0453075	0.0447694	0.0453468	0.04616	0.0452325	0.0440475	0.044156	0.0447323	0.0445414	0.043787	0.0431433	0.0436527	0.044457
3	F. baldschuanica	Lower	0.039652	0.0393761	0.0392205	0.0391667	0.0390554	0.0389596	0.0389463	0.0389138	0.0389316	0.0388807	0.0385688	0.0382235	0.0381283	0.0381704	0.0379961	0.0377855	0.0379022	0.0379221	0.0376236	0.0375332	0.0375571	0.0370838	0.0363724	0.0364715	0.0371597	0.0368295	0.0360518	0.0356573	0.0356261	0.0358015	0.0356656	0.0352551	0.0353498	0.035797	0.0354325	0.0345308	0.0350834	0.0361302	0.035155	0.0338727	0.0343311	0.0353236	0.0348491	0.0335681	0.0328485	0.0335563	0.0342098
3	F. baldschuanica	Lower	0.0517352	0.0515898	0.0515225	0.0515194	0.0513255	0.0510424	0.0508847	0.0507681	0.0507332	0.0506871	0.0504197	0.0501884	0.0501835	0.0500291	0.049593	0.0493789	0.0495538	0.0496154	0.0494491	0.0494119	0.0493978	0.048967	0.0483414	0.0483345	0.0487563	0.0484496	0.0478362	0.0474915	0.0474124	0.0473863	0.0470614	0.046762	0.0471002	0.0475103	0.0470691	0.0463025	0.0466454	0.0472468	0.0465132	0.0457487	0.0461904	0.0467994	0.0461937	0.0449355	0.0442893	0.0449043	0.0452835
3	F. baldschuanica	Lower	0.0221297	0.0217863	0.0214832	0.0214317	0.0214926	0.0215128	0.0214466	0.0213152	0.0213347	0.021375	0.0211427	0.0209037	0.0209566	0.0210369	0.020795	0.0205391	0.0207046	0.0208715	0.020708	0.0206766	0.0206806	0.0200223	0.0190314	0.0191608	0.0203761	0.0204464	0.0197348	0.0192974	0.0193262	0.0196021	0.0193669	0.0187919	0.0189973	0.019686	0.019244	0.0180646	0.0187059	0.0201262	0.0192237	0.0179927	0.0187179	0.0198373	0.0192739	0.0179346	0.0173356	0.018383	0.0192111
3	F. baldschuanica	Lower	0.0411486	0.0410275	0.0409307	0.0408109	0.0406797	0.0405731	0.0404984	0.0404056	0.0403508	0.0402172	0.0399081	0.0396981	0.0397608	0.0397925	0.0395121	0.0392697	0.0393569	0.039384	0.0392545	0.0393178	0.0393138	0.0387356	0.0379423	0.0379464	0.0385812	0.0384143	0.0378897	0.0376358	0.037592	0.0376082	0.0372718	0.0368398	0.0370945	0.0375381	0.0369802	0.0359278	0.0363504	0.0374033	0.036692	0.0356842	0.0360529	0.0366816	0.0360819	0.0349632	0.0345118	0.0353146	0.0359044
3	F. baldschuanica	Lower	0.0276048	0.0275449	0.027462	0.0273593	0.0272719	0.0272235	0.0272923	0.0273819	0.0273987	0.0271999	0.0267555	0.0264567	0.026607	0.026838	0.0266512	0.0264026	0.0265714	0.0266828	0.0264936	0.02658	0.0267218	0.0261001	0.0251264	0.0252622	0.0264014	0.0264187	0.0256826	0.0252131	0.0253131	0.0256611	0.0252999	0.0245688	0.0247414	0.0254582	0.0251808	0.0243794	0.0253037	0.0264982	0.025371	0.0241193	0.0246496	0.0253588	0.0245711	0.0233065	0.0230051	0.0241736	0.0248326
3	F. baldschuanica	Lower	0.0493207	0.0490902	0.0488462	0.0485539	0.0482351	0.0481829	0.0484058	0.0484214	0.0481489	0.0477986	0.04744	0.0472864	0.0474519	0.0475133	0.0471307	0.046716	0.0467503	0.0469407	0.0468373	0.0466329	0.0464807	0.0459668	0.0451335	0.0449752	0.0456569	0.0456311	0.0450772	0.0447839	0.0448069	0.0448139	0.0443652	0.0437854	0.043814	0.0441573	0.0437688	0.0429548	0.0435903	0.0447391	0.0439318	0.0426704	0.0428082	0.0435067	0.0431046	0.042109	0.0416274	0.0422534	0.0426995
3	F. baldschuanica	Lower	0.0425904	0.0424682	0.0422868	0.0421625	0.0421798	0.0423096	0.0422985	0.0421016	0.0419892	0.0419059	0.0416832	0.0415286	0.0416619	0.0418137	0.0416436	0.0413542	0.0411779	0.0409991	0.0408504	0.0409433	0.0410128	0.0405078	0.0396847	0.0395869	0.0401836	0.0401071	0.0397433	0.0397005	0.0399289	0.0400724	0.0397474	0.0395422	0.0400501	0.0403482	0.0394544	0.0383458	0.0390472	0.0399847	0.0389094	0.0377973	0.038128	0.0386401	0.038181	0.0373548	0.0370203	0.0376817	0.0380324
3	F. baldschuanica	Lower	0.0312316	0.0310835	0.0309215	0.0309645	0.0310934	0.0312463	0.0313016	0.0311332	0.0309276	0.0307526	0.0305674	0.0304849	0.0305878	0.0307628	0.0308041	0.0307803	0.0308099	0.0307669	0.0307402	0.0308928	0.0307674	0.0299608	0.0291257	0.0295018	0.0306476	0.0305397	0.0297836	0.0295474	0.0299658	0.0303299	0.0300281	0.0297873	0.0302894	0.0305415	0.029617	0.0286152	0.0295497	0.0305945	0.0295694	0.0287009	0.029336	0.0299074	0.0293153	0.0282706	0.0278176	0.0285694	0.0288038
3	F. baldschuanica	Lower	0.037305	0.0370525	0.0365845	0.0363106	0.0363208	0.0365386	0.0367119	0.0365364	0.0361784	0.0359753	0.0360215	0.0362394	0.0363957	0.0362769	0.0359893	0.0358891	0.0360715	0.036153	0.0360271	0.0360354	0.0360018	0.0354217	0.0347058	0.034912	0.035674	0.0354721	0.0349203	0.0347863	0.0349554	0.0349837	0.0346191	0.0344707	0.0350053	0.035305	0.0345118	0.0334879	0.0340646	0.0349549	0.034048	0.0330232	0.0333576	0.0341023	0.033905	0.0330791	0.0325774	0.0330729	0.0332388
3	F. baldschuanica	Lower	0.0304242	0.030238	0.0299147	0.0297644	0.0296997	0.0297513	0.0298382	0.0297435	0.0296483	0.0296209	0.029511	0.0294212	0.0295323	0.0297013	0.0295812	0.0293432	0.0293929	0.0295627	0.0296693	0.0299142	0.0299429	0.0292038	0.0282536	0.028332	0.0291388	0.0289612	0.0283395	0.0281688	0.0284249	0.0285602	0.0281954	0.0279378	0.0283776	0.0286777	0.0278387	0.0268768	0.0280232	0.0293578	0.0281922	0.0267565	0.0269646	0.0278029	0.0276792	0.0269436	0.026717	0.0276235	0.0278323
3	F. baldschuanica	Lower	0.0472831	0.0469653	0.0465954	0.0464964	0.0465904	0.0467545	0.0468212	0.0467155	0.0465446	0.0463194	0.0461503	0.0461446	0.046188	0.046168	0.0460824	0.0460267	0.0459889	0.0458404	0.0456895	0.0456999	0.0455828	0.0450268	0.0444923	0.0447476	0.0452275	0.0447496	0.0440022	0.0437315	0.0439411	0.044109	0.0438856	0.0437387	0.0439954	0.0440103	0.043176	0.0422606	0.0427214	0.0433586	0.0425905	0.0416791	0.0415827	0.0418194	0.0415732	0.0410206	0.0408343	0.0414348	0.0417201
3	F. baldschuanica	Lower	0.0447189	0.0444263	0.0440079	0.0438793	0.0440203	0.044282	0.0444489	0.0442875	0.043994	0.0438426	0.0438288	0.0438515	0.0437916	0.0435862	0.0433424	0.0433461	0.0436937	0.0439952	0.0439664	0.04377	0.0434448	0.0427257	0.0418177	0.0417681	0.0426446	0.0426672	0.0420545	0.0417899	0.041976	0.0420524	0.0415419	0.0410205	0.0412871	0.0417512	0.041229	0.0402878	0.0407631	0.0415084	0.0404893	0.0392829	0.03936	0.0398985	0.0396664	0.0389827	0.0386393	0.0392707	0.0396412
3	F. baldschuanica	Lower	0.0234755	0.0233048	0.0230608	0.023024	0.023154	0.0233688	0.0235373	0.023502	0.0233516	0.023132	0.0229534	0.0230083	0.0232481	0.0234096	0.0232854	0.0230837	0.0230578	0.0230666	0.0230852	0.0232691	0.0232842	0.0227252	0.0220694	0.022291	0.0229656	0.0226968	0.0221855	0.0221725	0.0225007	0.0226363	0.022216	0.021961	0.0225088	0.0228376	0.0219277	0.0207614	0.0215185	0.0227658	0.0218089	0.0204902	0.020672	0.0214158	0.0212312	0.0205778	0.02051	0.0215238	0.0218246
3	F. baldschuanica	Lower	0.0447816	0.0446142	0.044439	0.0444292	0.0445426	0.0447995	0.0449092	0.044636	0.0443528	0.0442364	0.0441016	0.0439747	0.0439648	0.0439488	0.0437398	0.0434576	0.043416	0.0436246	0.0437865	0.0438469	0.0437514	0.0431741	0.0423433	0.0422183	0.0427874	0.0426303	0.0419692	0.0416754	0.0420402	0.0424116	0.0421131	0.0417906	0.0420582	0.0421568	0.0413139	0.0402859	0.0408416	0.0418819	0.0411579	0.0400858	0.040196	0.0407693	0.0404741	0.0396543	0.0392482	0.0398061	0.0400966
3	F. baldschuanica	Lower	0.0256291	0.0255524	0.0254096	0.0252838	0.0252843	0.0255627	0.0258424	0.0257878	0.0255949	0.0254132	0.0252439	0.0251484	0.0251491	0.0251915	0.0251009	0.0249802	0.0250509	0.0250793	0.0249843	0.0251108	0.0251423	0.0244171	0.0234423	0.0236117	0.024731	0.0247687	0.0241536	0.0238667	0.0240224	0.0241719	0.0237667	0.0235039	0.0241554	0.0246263	0.0237716	0.0225033	0.0231821	0.0246333	0.0237516	0.0222788	0.0224573	0.023535	0.0235196	0.0225835	0.0219437	0.0225405	0.0228792
3	F. baldschuanica	Lower	0.0614862	0.0612638	0.0609776	0.0609063	0.0608942	0.0608532	0.0608496	0.0607812	0.0606457	0.060464	0.0602201	0.0600743	0.0601699	0.0602988	0.0602408	0.0601959	0.0602525	0.0601949	0.0600821	0.0600064	0.0597138	0.0590497	0.0583124	0.058145	0.0584782	0.0583016	0.0578892	0.0577953	0.0580335	0.0582619	0.0580346	0.0576094	0.057531	0.0575387	0.0569742	0.0562536	0.056732	0.0574815	0.0567788	0.0557977	0.0557569	0.0561249	0.0559023	0.0553313	0.0549775	0.0552413	0.0553298
3	F. baldschuanica	Lower	0.0206428	0.020715	0.0208099	0.0207832	0.0207269	0.020794	0.020863	0.0208079	0.0207095	0.0205897	0.020441	0.0202966	0.0202479	0.0201888	0.0197793	0.0192748	0.0192606	0.0195522	0.0196526	0.0197672	0.0198614	0.019261	0.0183078	0.0184993	0.0197006	0.01972	0.019064	0.0188487	0.0190967	0.0193154	0.0190189	0.01854	0.0183943	0.0184384	0.0179592	0.0170649	0.0176848	0.0189653	0.0182876	0.0174781	0.0184399	0.0195452	0.0189776	0.0176394	0.0170714	0.0182232	0.0190334
3	F. baldschuanica	Lower	0.0102655	0.0104815	0.0106367	0.0106093	0.0105117	0.0104447	0.0104269	0.0104746	0.01048	0.0102851	0.0100716	0.0100559	0.0102064	0.010268	0.0099434	0.00955198	0.00963041	0.00989721	0.00994132	0.0101345	0.0102967	0.00957053	0.00849755	0.0089679	0.0107404	0.0108241	0.00976066	0.00922199	0.00947058	0.00973649	0.00940061	0.00912259	0.00941453	0.00956574	0.00887605	0.00796945	0.00898549	0.0104073	0.0094282	0.0084863	0.00964662	0.0108192	0.0101614	0.00883658	0.00839128	0.00971985	0.0105003
3	F. baldschuanica	Lower	0.0240798	0.0242587	0.0242509	0.0242183	0.0242477	0.0242346	0.0241059	0.0239508	0.0238623	0.0237915	0.0237704	0.0238279	0.0238906	0.0238406	0.0235144	0.0231279	0.0230635	0.0231499	0.0231547	0.0234468	0.0238228	0.0233594	0.0224824	0.0228072	0.0240058	0.0238305	0.0229493	0.0226201	0.0229403	0.0230951	0.0225319	0.0220926	0.0223501	0.022476	0.0218131	0.0211275	0.0222651	0.0234918	0.0224537	0.0215959	0.0226909	0.0235916	0.0227375	0.0213934	0.0209676	0.0220391	0.022494
3	F. baldschuanica	Lower	0.0242402	0.0241712	0.0241649	0.0243138	0.0244637	0.0245022	0.0243667	0.0241271	0.0239523	0.0237453	0.0235254	0.0234913	0.0236258	0.0236918	0.0234354	0.0230485	0.0229341	0.0230184	0.023149	0.0235147	0.023657	0.0228852	0.0219048	0.0222557	0.0234854	0.0233417	0.0225142	0.0221956	0.0224173	0.0226147	0.0222774	0.0218958	0.0220168	0.0221119	0.0214416	0.0205004	0.021238	0.0224527	0.021525	0.0204666	0.0213651	0.0226142	0.0221991	0.0209191	0.0202213	0.0211742	0.0219345
3	F. baldschuanica	Lower	0.0267857	0.0268606	0.0269315	0.0270608	0.0271751	0.02714	0.0268789	0.0265865	0.026487	0.0264386	0.0263592	0.0263652	0.0265313	0.0266757	0.0264967	0.0261903	0.0260878	0.0261059	0.026201	0.0265024	0.0264981	0.025627	0.0247134	0.0253497	0.0268551	0.0267188	0.0257641	0.0253663	0.025606	0.0257234	0.0252972	0.0250682	0.0253605	0.0254118	0.0247338	0.024011	0.0248923	0.0258446	0.0249781	0.0245057	0.0256719	0.0263388	0.0253698	0.0240215	0.0235905	0.0246442	0.0251325
3	F. baldschuanica	Lower	0.0376917	0.0376283	0.0376436	0.0377825	0.0379339	0.0379003	0.0376992	0.0375726	0.0375157	0.0373917	0.0374411	0.0377215	0.0378258	0.0375272	0.0370145	0.036717	0.0368223	0.0369653	0.036906	0.0369093	0.036858	0.0363242	0.0358774	0.0365812	0.0375421	0.0370233	0.0360368	0.0358241	0.0363711	0.0366545	0.0363025	0.0361303	0.0363589	0.0362263	0.035392	0.0346269	0.0353001	0.0359362	0.0351017	0.0348613	0.0360056	0.036223	0.0350722	0.0340354	0.0339251	0.0347806	0.0348284
3	F. baldschuanica	Lower	0.0245599	0.0244368	0.0243239	0.0242844	0.0243476	0.0244995	0.0245449	0.0244769	0.0244323	0.0243357	0.0242044	0.0242048	0.0244375	0.0245836	0.0242289	0.023831	0.0239636	0.0242314	0.0242615	0.0244321	0.0245149	0.023842	0.02313	0.0239067	0.0253749	0.0251921	0.024365	0.0241589	0.0243951	0.0243299	0.0237861	0.0236125	0.0240534	0.024033	0.0231436	0.0224668	0.0236654	0.0246711	0.0236316	0.0232254	0.024578	0.0250174	0.0237748	0.0225605	0.0225728	0.0238205	0.0239656
3	F. baldschuanica	Lower	0.0369659	0.0368255	0.0367455	0.0367995	0.036933	0.0370276	0.0368931	0.0366185	0.0363901	0.0361318	0.0360482	0.0363002	0.0365896	0.0365996	0.0362328	0.0359188	0.0360438	0.036271	0.0364366	0.0367308	0.0365562	0.0354797	0.0346787	0.035742	0.03748	0.0372641	0.0362158	0.035849	0.0361693	0.0362235	0.0357886	0.0358749	0.0365833	0.0366465	0.0355828	0.0344962	0.0353335	0.0363299	0.0353882	0.0349288	0.036098	0.0365098	0.0352716	0.0339843	0.0340483	0.0353794	0.035296
3	F. baldschuanica	Lower	0.0189948	0.0190773	0.0191226	0.0192029	0.0192754	0.0193412	0.0193145	0.0191873	0.019092	0.0189879	0.0190115	0.0193161	0.0196497	0.0195202	0.0188478	0.0183915	0.0186118	0.018916	0.0190214	0.0193859	0.01953	0.0185737	0.017583	0.0186253	0.0204927	0.0200819	0.0188391	0.018469	0.0189647	0.0193473	0.0189585	0.0187964	0.019456	0.0197616	0.0188631	0.0177684	0.0187508	0.0199402	0.0188091	0.0181217	0.0194835	0.0203269	0.0192564	0.0177034	0.0172942	0.0187074	0.0192096
3	F. baldschuanica	Lower	0.0484754	0.0483506	0.0480739	0.0479951	0.0481504	0.0482922	0.0482962	0.0482886	0.0482414	0.0480124	0.0479188	0.0481555	0.0483257	0.0480538	0.0475295	0.0473648	0.0476754	0.047849	0.0477401	0.0477275	0.0474774	0.0466461	0.0463144	0.0477274	0.0491764	0.0485024	0.0473739	0.0471848	0.0476822	0.0477434	0.0472042	0.0471864	0.0477549	0.0476759	0.0467637	0.0461649	0.0471458	0.0475555	0.0462709	0.0460255	0.0475487	0.0478262	0.0463488	0.0450558	0.0450465	0.0460061	0.0455983
3	F. baldschuanica	Lower	0.0379476	0.0378345	0.0377247	0.0375825	0.0374642	0.037426	0.0374302	0.0373578	0.0372092	0.0370724	0.0370337	0.0371252	0.0372928	0.0373104	0.0369026	0.0364044	0.0363683	0.0365465	0.0365278	0.0365485	0.0365505	0.0359504	0.0349978	0.0350265	0.0361399	0.036355	0.0358973	0.0356774	0.0357949	0.0359203	0.035543	0.0351036	0.0353122	0.0355349	0.0349043	0.0341215	0.034833	0.0355645	0.034334	0.0331638	0.0338545	0.0349028	0.0345085	0.033471	0.0330335	0.033924	0.0346455
3	F. baldschuanica	Lower	0.0417869	0.0416606	0.0415234	0.0414109	0.0412719	0.0413067	0.041509	0.0414874	0.0412638	0.0410969	0.0409968	0.0410076	0.0411001	0.0409985	0.0405774	0.0401888	0.0402374	0.0404893	0.0405927	0.0406531	0.040598	0.0401535	0.0395557	0.0396104	0.0402461	0.0402077	0.0397948	0.039579	0.039567	0.03953	0.0390768	0.0386216	0.0388341	0.0391316	0.0387224	0.0382641	0.0390924	0.0396865	0.0384502	0.0373394	0.0380121	0.0391108	0.0388178	0.0376936	0.0371143	0.0379967	0.0386034
3	F. baldschuanica	Lower	0.0375149	0.0371911	0.0372535	0.0374295	0.0373649	0.0372797	0.0373038	0.0371874	0.0370398	0.0369959	0.0368698	0.0366646	0.0365522	0.0364173	0.0360296	0.0356159	0.0355074	0.0355825	0.0356636	0.0359108	0.0361776	0.0357352	0.0345782	0.0340651	0.0349242	0.0353662	0.0351283	0.0348726	0.034701	0.0346282	0.0342846	0.0338493	0.0340362	0.0343225	0.0336817	0.032692	0.0333155	0.034508	0.033508	0.031939	0.0322428	0.033608	0.0336761	0.0327982	0.0322395	0.0328873	0.0335111
3	F. baldschuanica	Lower	0.0352822	0.0353107	0.0354687	0.0354956	0.0352481	0.0351007	0.0352517	0.0353605	0.0352476	0.0350119	0.0348819	0.0350317	0.0352131	0.0350387	0.0345518	0.0341841	0.0341924	0.03433	0.0344358	0.0346333	0.0346314	0.0339804	0.0331128	0.0332802	0.0343474	0.0343985	0.0338533	0.0335956	0.0335692	0.0334498	0.0329559	0.0326046	0.0329937	0.0333372	0.0327674	0.0320293	0.0326867	0.0333236	0.0320788	0.0309387	0.0316473	0.0326749	0.0323884	0.0315339	0.0311598	0.031897	0.032243
3	F. baldschuanica	Lower	0.0313749	0.0313786	0.0314271	0.031331	0.0311824	0.0312505	0.0314631	0.0314945	0.0313349	0.0311965	0.0312085	0.0313247	0.0313722	0.0311804	0.0306961	0.0302802	0.0302973	0.0304222	0.0304175	0.0306197	0.0308665	0.0305815	0.0301795	0.030809	0.0318633	0.0316187	0.0309093	0.0305989	0.0306998	0.030893	0.0308335	0.0309536	0.0314253	0.0313995	0.0306142	0.0301197	0.0311331	0.0315002	0.0299481	0.0289495	0.0297328	0.0304204	0.0299983	0.029385	0.0293281	0.0300235	0.030071
3	F. baldschuanica	Lower	0.0424255	0.0424593	0.0426308	0.0427335	0.0426296	0.0424681	0.0423134	0.0421439	0.0420658	0.0420422	0.0419869	0.0419815	0.0420282	0.0419001	0.0415518	0.0414039	0.0416077	0.0417159	0.0416432	0.041629	0.0414569	0.0408999	0.0404721	0.041002	0.0418182	0.041628	0.0412028	0.0411353	0.0412231	0.0410024	0.0404227	0.0403065	0.0410539	0.041566	0.0410103	0.0402885	0.0405457	0.0405329	0.0395207	0.0390926	0.0398601	0.0403306	0.0399404	0.0395309	0.039587	0.0399229	0.0395562
3	F. baldschuanica	Lower	0.00731941	0.00739053	0.00732143	0.00728878	0.00725856	0.00725606	0.00729618	0.00730682	0.0073924	0.0075305	0.00771192	0.00800528	0.00821413	0.00805198	0.0075066	0.00716567	0.00741412	0.00763944	0.00756186	0.00762678	0.00765694	0.00715657	0.00673551	0.00765065	0.00889957	0.00844492	0.00757889	0.0073815	0.00765356	0.00791533	0.00777386	0.00783281	0.00853255	0.00879821	0.00802473	0.00743646	0.00869375	0.0094109	0.00783721	0.00685605	0.00804292	0.00903931	0.00837373	0.00739896	0.00750144	0.00888128	0.00919116
3	F. baldschuanica	Lower	0.038525	0.0383562	0.0381888	0.038113	0.0379973	0.0379165	0.0380558	0.0382963	0.0383905	0.038295	0.038296	0.0385305	0.0387156	0.0385386	0.0380859	0.0379677	0.0383928	0.0386326	0.0384501	0.0382477	0.0378601	0.0372078	0.037111	0.0382423	0.0391443	0.0385775	0.0378949	0.0377076	0.0377731	0.0377785	0.0375925	0.0377851	0.0385158	0.0386195	0.0377445	0.0372608	0.0382188	0.0384317	0.0372115	0.0368228	0.0377126	0.0378319	0.0369988	0.0364635	0.0367623	0.0374595	0.0370391
3	F. baldschuanica	Lower	0.0265071	0.0265775	0.0265775	0.0265186	0.0263845	0.0263317	0.0264667	0.026637	0.026689	0.026562	0.0265114	0.0267776	0.0270166	0.0267923	0.0262698	0.0260959	0.0265654	0.0270806	0.0271695	0.027078	0.0268285	0.0262606	0.0260553	0.0270995	0.0281141	0.0276056	0.026887	0.0267398	0.0270002	0.0271636	0.0268816	0.0269277	0.0276972	0.0279856	0.0272836	0.0267961	0.0276456	0.0277014	0.0261826	0.025685	0.0271088	0.0278398	0.0268859	0.0258171	0.0256788	0.0262536	0.0260103
3	F. baldschuanica	Lower	0.0384951	0.0384919	0.0384634	0.0383335	0.0381898	0.0382381	0.0384026	0.038371	0.0381229	0.0378851	0.0379907	0.0384988	0.0388633	0.038634	0.0381882	0.038203	0.038603	0.0387036	0.0384619	0.0381932	0.0377846	0.0372163	0.0371248	0.0381564	0.0391339	0.038756	0.0381494	0.0381213	0.0384731	0.0385303	0.0382838	0.0386255	0.0394909	0.0395082	0.0386221	0.038216	0.0389335	0.038743	0.0375731	0.037456	0.0382762	0.0381228	0.0372891	0.0368135	0.0371313	0.0378839	0.0374585
3	F. baldschuanica	Lower	0.0404683	0.0403648	0.0403344	0.0403121	0.0402713	0.0401626	0.0398327	0.0395188	0.0396506	0.0398537	0.0396464	0.0394019	0.0395237	0.0397236	0.0395315	0.039164	0.0391423	0.0392101	0.039014	0.0390115	0.0392285	0.0388879	0.0380394	0.0379491	0.0388129	0.0387551	0.0380168	0.0375843	0.0375805	0.0376053	0.0371783	0.0368222	0.0371724	0.0375849	0.0370625	0.0359149	0.0361073	0.0370971	0.0364383	0.0356262	0.0363016	0.037082	0.0365358	0.0354732	0.0350676	0.0358945	0.0364008
3	F. baldschuanica	Lower	0.0469688	0.0465872	0.046454	0.0465689	0.0466731	0.0465751	0.0462758	0.0460461	0.0460969	0.0461708	0.0461238	0.0461395	0.0462518	0.0462782	0.0459749	0.0455944	0.0456167	0.045714	0.0454834	0.0452754	0.0451963	0.0449105	0.0445765	0.0449122	0.0456307	0.0455008	0.0450214	0.044808	0.044719	0.0444012	0.0437844	0.0434709	0.0438112	0.0441187	0.04365	0.0428449	0.0431883	0.0438927	0.0433391	0.0429592	0.0436959	0.0441332	0.0434603	0.0425354	0.0423049	0.0428898	0.0428671
3	F. baldschuanica	Lower	0.0247911	0.0247047	0.0246554	0.0247869	0.0249513	0.0248979	0.0245493	0.0242814	0.0245246	0.0249117	0.0250232	0.0249854	0.0249507	0.0248937	0.0246678	0.0244991	0.0246638	0.0248316	0.0248787	0.0250119	0.0248713	0.0242792	0.0240318	0.0249636	0.0258723	0.0253534	0.0247635	0.0248616	0.0251292	0.024963	0.0244611	0.0244493	0.0250681	0.0253265	0.024677	0.0240247	0.0247656	0.025085	0.0238881	0.0235217	0.0247541	0.0252546	0.0242678	0.023308	0.0234215	0.02425	0.0239273
3	F. baldschuanica	Lower	0.0367405	0.0363444	0.0362241	0.0364451	0.0365268	0.0363873	0.0361521	0.0359745	0.0359851	0.0359429	0.0358609	0.0360227	0.0363132	0.0364284	0.0362777	0.0362785	0.0367181	0.0369781	0.0367763	0.0365067	0.0360088	0.0352244	0.0350901	0.0365977	0.0381022	0.0375363	0.0364816	0.0361718	0.0364664	0.0364155	0.0356681	0.0356427	0.0369037	0.0374653	0.03635	0.0354087	0.0366065	0.0371865	0.0356072	0.0350947	0.03672	0.0372077	0.0356291	0.0343046	0.034766	0.0361784	0.0356282
3	F. baldschuanica	Lower	0.031197	0.0311577	0.0311423	0.0311751	0.0312888	0.0313343	0.0311142	0.0308775	0.0309493	0.0311093	0.0312776	0.0316078	0.031849	0.0316947	0.0312679	0.03111	0.0314233	0.0316056	0.0315327	0.0315396	0.0311837	0.0304887	0.0306447	0.0323519	0.0336149	0.0328684	0.031932	0.0319099	0.0323734	0.03229	0.0318202	0.0322661	0.0334814	0.0337901	0.0329773	0.0325214	0.0333525	0.0330522	0.0316165	0.0319454	0.0338876	0.0338593	0.0320651	0.0310033	0.0316079	0.0325312	0.03147
3	F. baldschuanica	Lower	0.0428842	0.0426019	0.0424597	0.042559	0.0427776	0.042868	0.0426346	0.0423821	0.0424723	0.0426635	0.0428423	0.0431464	0.0433278	0.0430884	0.0426108	0.0424961	0.0429088	0.0431828	0.043101	0.0428996	0.0422749	0.0414491	0.0417034	0.0437683	0.0452629	0.0444687	0.0434754	0.0432313	0.0433784	0.0433714	0.0432359	0.0438025	0.0448884	0.0451039	0.0442264	0.0436792	0.0445137	0.0441853	0.0426515	0.0428315	0.044454	0.0442754	0.042656	0.0417949	0.0426063	0.0437586	0.0426033
3	F. baldschuanica	Lower	0.0378484	0.0376453	0.0375237	0.037748	0.0380894	0.0382071	0.0378848	0.0374888	0.0375344	0.037781	0.0379946	0.0383317	0.0386608	0.0385498	0.0381152	0.0381982	0.0388427	0.0390348	0.0387212	0.0384747	0.0379781	0.0373177	0.0378238	0.040124	0.041512	0.0404615	0.0393839	0.0393375	0.0397276	0.0395682	0.0392194	0.039949	0.0412568	0.0413798	0.0404436	0.0402829	0.0415648	0.0409355	0.0391397	0.0396925	0.0417047	0.0411139	0.0388859	0.0378712	0.0390057	0.0403315	0.0388443
3	F. baldschuanica	Lower	0.0334448	0.0332602	0.0331986	0.0333304	0.0335248	0.0334953	0.0331263	0.0328747	0.0330138	0.0332073	0.0335508	0.0342604	0.0347368	0.0344348	0.0338491	0.0339105	0.0346314	0.0350281	0.0348851	0.0345667	0.033835	0.033103	0.0337195	0.0359637	0.0370735	0.0359988	0.0350803	0.0351184	0.0356157	0.0356605	0.0355163	0.0364183	0.0377184	0.0376016	0.0363788	0.0358445	0.0367996	0.0364775	0.0351632	0.0357478	0.0374276	0.0368168	0.0349847	0.0342787	0.0351756	0.0359239	0.0343234
3	F. baldschuanica	Lower	0.0213282	0.0212699	0.0211899	0.0214038	0.0217285	0.0217731	0.0214591	0.0213247	0.0217501	0.0222092	0.0224832	0.0229185	0.0233009	0.0230955	0.0225051	0.0224936	0.0232684	0.0237627	0.0236664	0.023504	0.0229656	0.0220994	0.0224296	0.0249048	0.0265993	0.025524	0.024325	0.0242887	0.0248801	0.0248867	0.0244942	0.0253712	0.0270996	0.0273346	0.0260978	0.0257514	0.0274387	0.0271252	0.0251069	0.0255722	0.0278484	0.0273932	0.025078	0.0240916	0.0254914	0.0269516	0.0250399
3	F. baldschuanica	Lower	0.0421988	0.0420089	0.0419051	0.0420435	0.0421523	0.0420123	0.0416488	0.0414316	0.0416857	0.0420852	0.0424341	0.0429262	0.0433344	0.0432026	0.0427226	0.0426753	0.0431737	0.0434963	0.043567	0.043421	0.0424963	0.0415278	0.0422755	0.0450384	0.0465002	0.0451889	0.0438289	0.0436106	0.0440311	0.043938	0.0436218	0.0445151	0.0460842	0.0462481	0.0451052	0.0447717	0.0459745	0.0453396	0.0436669	0.0444237	0.0465675	0.0458828	0.0436185	0.0428051	0.0440851	0.0451663	0.0432592
4	R. sachalinensis	Lower	0.0540936	0.0542159	0.054283	0.0540931	0.053743	0.053477	0.0533625	0.0533374	0.053329	0.0532209	0.0530004	0.0528232	0.0528519	0.0529122	0.052664	0.0523317	0.0523075	0.0523478	0.0522533	0.0524672	0.0528653	0.0525388	0.051637	0.051601	0.0526821	0.0528505	0.0521667	0.0516393	0.0515779	0.0516122	0.0511115	0.050476	0.0505806	0.0510884	0.0509312	0.0502512	0.0505171	0.051118	0.0501677	0.0490121	0.0494968	0.0507968	0.0509082	0.0500789	0.0495927	0.0503038	0.0506327
4	R. sachalinensis	Lower	0.0167562	0.0166208	0.0165693	0.0165511	0.0165417	0.0166254	0.0166544	0.0164369	0.0162189	0.0161432	0.0160484	0.0159798	0.0160781	0.0161681	0.0159825	0.0158093	0.0160403	0.0162748	0.0161939	0.0163065	0.0165219	0.0160116	0.0151188	0.0153439	0.0165108	0.0164022	0.0156178	0.015414	0.0157863	0.0159882	0.015494	0.0151106	0.0157731	0.0166682	0.016455	0.0155982	0.0160161	0.0166113	0.0152996	0.0141793	0.0152034	0.0166962	0.0164984	0.0152955	0.0147286	0.0158061	0.0164184
4	R. sachalinensis	Lower	0.0573662	0.0574366	0.0576263	0.0576146	0.0573182	0.057061	0.0570211	0.0570899	0.0571002	0.0568788	0.056523	0.0563566	0.0564551	0.0565163	0.0563349	0.0562216	0.0564483	0.0566044	0.056429	0.0564022	0.0565064	0.0560964	0.0554191	0.0555316	0.0563344	0.0562372	0.0554418	0.0547961	0.054719	0.0549801	0.0548106	0.0545348	0.0550256	0.0557006	0.0553814	0.0543781	0.0543387	0.0548681	0.0540794	0.0531327	0.0534809	0.0542727	0.0540844	0.0532966	0.0529364	0.0536328	0.0540234
4	R. sachalinensis	Lower	0.0341656	0.0341984	0.0342537	0.0341525	0.033882	0.0337338	0.0337666	0.0337294	0.0336095	0.0334714	0.0333467	0.0333864	0.03353	0.0334899	0.0332511	0.0332083	0.0335619	0.0337664	0.0335403	0.0335223	0.0337039	0.0332303	0.0324802	0.0328755	0.0339509	0.033659	0.0327987	0.0325196	0.0327992	0.0329268	0.0324216	0.0321442	0.0329418	0.0337846	0.0334681	0.0327955	0.0334263	0.0338205	0.032449	0.0314859	0.0322989	0.0331739	0.0326969	0.0316957	0.0313593	0.0321157	0.0322034
4	R. sachalinensis	Lower	0.0180075	0.0180823	0.0180926	0.0179688	0.0177928	0.0177796	0.0179396	0.0181082	0.01821	0.0180999	0.0177964	0.0176355	0.0177283	0.0177333	0.0175251	0.017542	0.0178704	0.0179251	0.0176741	0.0176984	0.017834	0.017331	0.0166098	0.0171279	0.0183915	0.0182354	0.0174901	0.0172401	0.0175358	0.0178736	0.0176354	0.0174621	0.0181163	0.01866	0.0180328	0.0171634	0.0179222	0.0185068	0.017075	0.0160842	0.0171354	0.0183248	0.0179494	0.0169103	0.0166303	0.0176393	0.0178496
4	R. sachalinensis	Lower	0.0491506	0.0491715	0.0491677	0.0490751	0.04904	0.0491131	0.0490442	0.0488523	0.0487478	0.0486205	0.0484409	0.0483982	0.0484512	0.0483263	0.0479908	0.04789	0.0482142	0.0483877	0.0481703	0.0480588	0.0480794	0.0477813	0.0475059	0.0480346	0.0486636	0.048212	0.0475067	0.0472377	0.0473715	0.0474471	0.0471337	0.0470413	0.0476373	0.0480697	0.0475756	0.0468323	0.0471108	0.0474072	0.0464955	0.0457667	0.0462204	0.0469778	0.0469729	0.0464847	0.0462953	0.0466072	0.0461751
4	R. sachalinensis	Lower	0.0487899	0.0486365	0.0484986	0.0484316	0.0483407	0.0482469	0.0481775	0.0481084	0.0480177	0.0478021	0.0475898	0.0476535	0.0478728	0.0478778	0.047581	0.0473443	0.0475021	0.0477531	0.0477601	0.047753	0.0477014	0.0472233	0.0467173	0.047276	0.0483511	0.0480284	0.0470591	0.0466188	0.0468627	0.0471561	0.0469247	0.0468428	0.0474821	0.0479025	0.0473096	0.0463902	0.0465555	0.0467851	0.0457244	0.0451218	0.0460005	0.0466869	0.0462881	0.0456871	0.0458009	0.0466988	0.0465461
4	R. sachalinensis	Lower	0.0334606	0.033389	0.033409	0.0334412	0.033383	0.0334025	0.0334534	0.0333975	0.0333685	0.0332638	0.0330527	0.0330439	0.0332093	0.0331399	0.0327601	0.0326729	0.0332277	0.0336064	0.0333712	0.0332442	0.0331985	0.0326977	0.0324686	0.0335658	0.0347228	0.0342241	0.0333074	0.0329693	0.0332782	0.0335659	0.0332442	0.0332658	0.0343084	0.0349892	0.0343652	0.0335472	0.0339406	0.0340513	0.0329145	0.0325977	0.033848	0.0344711	0.0335865	0.0325115	0.0325525	0.0336693	0.0334918
4	R. sachalinensis	Lower	0.0641567	0.0640919	0.0640994	0.0640397	0.0639195	0.0639034	0.0639165	0.0638224	0.0636391	0.0633979	0.0632995	0.0634506	0.0635284	0.0632392	0.0628621	0.0628696	0.0631944	0.063333	0.0632102	0.0631318	0.0630469	0.0627686	0.0627145	0.0633715	0.0638822	0.0633446	0.0625985	0.0624109	0.0627984	0.062974	0.0626194	0.0625176	0.0630315	0.0634419	0.063265	0.0629119	0.0627581	0.0621613	0.061411	0.0616267	0.0627181	0.0629077	0.0620263	0.0612905	0.0612873	0.0614759	0.060746
4	R. sachalinensis	Lower	0.0514301	0.0513664	0.0512712	0.0512007	0.0511299	0.0510828	0.0510881	0.0511422	0.0512053	0.0510816	0.0508447	0.0508167	0.0509626	0.0509526	0.0507094	0.0506652	0.0510272	0.0511565	0.0508408	0.0506769	0.0505757	0.0500274	0.0495348	0.0501889	0.0513429	0.0511814	0.0504313	0.0500688	0.0502427	0.0504542	0.0501505	0.0500115	0.0506532	0.0510851	0.0505749	0.0499472	0.0503682	0.050587	0.0496271	0.0491706	0.0499693	0.0504834	0.0498651	0.048951	0.0488147	0.0496012	0.0494662
4	R. sachalinensis	Lower	0.0311239	0.0308909	0.0304816	0.0302492	0.0303357	0.0304851	0.0304662	0.0303419	0.0302494	0.0300962	0.0297811	0.0294963	0.0295681	0.029859	0.0297863	0.0294672	0.0294015	0.0293876	0.0293044	0.0295696	0.0297903	0.0291402	0.0280765	0.0281159	0.0293884	0.0296859	0.0290611	0.028633	0.0288031	0.0290738	0.0286952	0.0281667	0.028336	0.0288395	0.0286123	0.0277653	0.0280287	0.0286877	0.027625	0.0266105	0.0274779	0.0286539	0.0283454	0.0273458	0.0269528	0.027903	0.0285031
4	R. sachalinensis	Lower	0.0317452	0.0315511	0.0312928	0.0312216	0.03146	0.031767	0.0317898	0.031496	0.0312133	0.0310579	0.030901	0.030802	0.0309362	0.0311453	0.0309626	0.0304443	0.0301484	0.030128	0.0300883	0.0303589	0.0307922	0.0302411	0.0288515	0.0285426	0.0299001	0.0303928	0.0298833	0.0294657	0.0295003	0.0296797	0.0293223	0.0288617	0.0291952	0.0297608	0.0292296	0.0280378	0.0285955	0.0299302	0.0289216	0.0274702	0.0280832	0.0296345	0.0296645	0.0284712	0.0276521	0.0286325	0.0295181
4	R. sachalinensis	Lower	0.0399135	0.0396099	0.0392957	0.0391912	0.0392041	0.0392002	0.0391633	0.0391076	0.0390725	0.0389858	0.0387282	0.0384267	0.0383855	0.0385757	0.0385912	0.0383703	0.0381032	0.0378291	0.0377237	0.0380937	0.0384944	0.0379755	0.0368097	0.03656	0.0376435	0.0378953	0.0371577	0.03658	0.0366171	0.0367865	0.0364066	0.0358436	0.0359435	0.0364069	0.0359982	0.034954	0.0353458	0.0364721	0.0356907	0.0346297	0.0354411	0.0367927	0.0365057	0.0352143	0.0344039	0.0351619	0.0358479
4	R. sachalinensis	Lower	0.0525969	0.0523897	0.0519762	0.0518152	0.0520055	0.0521511	0.0519726	0.0516305	0.0514768	0.0514247	0.0511246	0.0507457	0.0507764	0.0511443	0.0511994	0.0508455	0.0505703	0.0504566	0.0502955	0.0503137	0.0505033	0.0501507	0.049232	0.0489791	0.0498593	0.0500919	0.0494855	0.0489354	0.0489467	0.0491843	0.0488455	0.0482526	0.0482207	0.0485888	0.0484045	0.0475854	0.0476603	0.0483267	0.0475446	0.0466093	0.0473328	0.0486008	0.048513	0.0474667	0.0466828	0.0473024	0.0480655
4	R. sachalinensis	Lower	0.0637994	0.0636646	0.0633051	0.063014	0.0629185	0.0628796	0.0628502	0.0628142	0.0626605	0.0623297	0.0619236	0.0616217	0.0615843	0.0617165	0.0617166	0.0616281	0.0616325	0.0615409	0.0613036	0.0613228	0.0614907	0.0610713	0.0601132	0.0596724	0.0602679	0.06056	0.0602225	0.0598736	0.0597945	0.0597661	0.0594787	0.0591435	0.0591398	0.0592743	0.058892	0.0580545	0.0580057	0.0585069	0.0579229	0.0571715	0.057578	0.0584533	0.0584831	0.0577788	0.0570674	0.0571712	0.0574434
4	R. sachalinensis	Lower	0.0588907	0.0587424	0.0584375	0.0582473	0.0582856	0.058331	0.0581684	0.0579144	0.0577603	0.0576429	0.0574334	0.0572419	0.0572734	0.0574589	0.057515	0.0573643	0.0571369	0.0568943	0.0566859	0.0567416	0.0568767	0.0564533	0.0555937	0.0552485	0.0556824	0.0557122	0.0553009	0.0549475	0.0548061	0.0547511	0.0544244	0.0540119	0.0540692	0.0544864	0.0543304	0.053516	0.0534915	0.0540758	0.0534608	0.0526422	0.0531284	0.0540453	0.0538532	0.0530055	0.0525569	0.053153	0.0535099
4	R. sachalinensis	Lower	0.0514888	0.051262	0.0509911	0.0509155	0.0510268	0.0510636	0.0509102	0.0506969	0.0505559	0.0503942	0.050196	0.0500799	0.0500875	0.0501547	0.0500055	0.0496451	0.0494075	0.0492922	0.0491537	0.0492629	0.0495042	0.0490539	0.0480605	0.0478933	0.0488001	0.0488736	0.0481196	0.0476029	0.0478276	0.0482834	0.0479871	0.047313	0.0472848	0.0475704	0.0469685	0.0457796	0.0461217	0.0472097	0.0462495	0.0449651	0.0456136	0.047026	0.047026	0.0460059	0.0453407	0.0461763	0.046848
4	R. sachalinensis	Lower	0.023235	0.023018	0.0227129	0.0225818	0.0226696	0.0227861	0.0228165	0.0227479	0.0226261	0.0224449	0.0221398	0.0218391	0.0217907	0.0219064	0.0218375	0.0216235	0.0215756	0.0216024	0.0215031	0.0216661	0.0219933	0.0214953	0.0203683	0.0203326	0.0216731	0.0219448	0.0211419	0.0204445	0.0204544	0.020827	0.0205777	0.0200657	0.0202346	0.0206953	0.0202632	0.0192194	0.0198051	0.0209858	0.0198141	0.0183998	0.0191927	0.0206332	0.0204077	0.0191937	0.0184816	0.0194096	0.02021
4	R. sachalinensis	Lower	0.0613182	0.0611333	0.0609001	0.0607424	0.0607015	0.0606699	0.0604831	0.0602908	0.0603474	0.0604384	0.0602656	0.0599637	0.0597703	0.0596557	0.0594494	0.0592382	0.0591184	0.0588648	0.0586187	0.0588431	0.0591242	0.0587424	0.0581566	0.058402	0.0591032	0.0588997	0.0582883	0.0579173	0.0578741	0.0578521	0.0574358	0.0570596	0.0572981	0.0576324	0.057257	0.0566641	0.0572091	0.0576639	0.0565256	0.0556069	0.0563053	0.0571321	0.0567646	0.0559693	0.0557154	0.0563698	0.0564508
4	R. sachalinensis	Lower	0.0258582	0.0254887	0.0251854	0.0251395	0.0252364	0.0253078	0.0252863	0.0251731	0.0250457	0.0248879	0.0246658	0.0245933	0.0248511	0.0250977	0.0249135	0.0245812	0.0245114	0.0245219	0.0244945	0.0247579	0.0250276	0.0244381	0.0232531	0.0230768	0.0242782	0.0246242	0.024062	0.0235395	0.0233901	0.0235207	0.0233951	0.0232199	0.0235844	0.023974	0.0233839	0.0223395	0.0229858	0.0241107	0.0230451	0.0218769	0.0226557	0.023828	0.0235209	0.0224175	0.0218971	0.0229274	0.0236529
3	F. baldschuanica	Upper	0.0488947	0.048777	0.0487036	0.0486881	0.0486705	0.0485324	0.0483292	0.0481644	0.0480098	0.0478025	0.0475652	0.0474025	0.0474585	0.0476172	0.0474294	0.046952	0.046645	0.0464735	0.0463164	0.0464154	0.0465754	0.0461683	0.0452036	0.044701	0.0452813	0.0455052	0.0450071	0.0443768	0.0440077	0.0439876	0.043757	0.0433206	0.043387	0.0437308	0.043393	0.0425589	0.0427652	0.0436567	0.043034	0.0416985	0.0415381	0.0426141	0.0429856	0.0422731	0.0413165	0.0413148	0.0418158
3	F. baldschuanica	Upper	0.0465288	0.0464356	0.0463348	0.0462254	0.0460538	0.0458263	0.0456948	0.0457326	0.0457858	0.0456248	0.0452823	0.0449987	0.0450106	0.045215	0.0450944	0.0446525	0.0443591	0.0441938	0.0439757	0.043997	0.044208	0.0438832	0.0429357	0.0424768	0.0431005	0.0432308	0.042616	0.0420032	0.0417855	0.0419649	0.0419267	0.0415822	0.0415313	0.0417447	0.0413859	0.0405499	0.0409531	0.0420594	0.0413943	0.0399966	0.0397125	0.0405097	0.0407665	0.0402561	0.0397709	0.0401773	0.0406875
3	F. baldschuanica	Upper	0.0417069	0.0415793	0.0415866	0.0416868	0.0417244	0.0415856	0.0413528	0.0412139	0.0411822	0.0410646	0.0408615	0.040758	0.0408239	0.0409113	0.0406884	0.0401862	0.0398396	0.0397035	0.0395598	0.0396516	0.0399394	0.0396693	0.0388567	0.0387053	0.0394491	0.0394101	0.0387368	0.0381852	0.0379923	0.0381364	0.0380969	0.0379031	0.037986	0.0380867	0.0377043	0.0371431	0.0375883	0.0382311	0.0374352	0.0363666	0.036352	0.0369495	0.0369382	0.0363143	0.0357465	0.0360403	0.0364637
3	F. baldschuanica	Upper	0.0289307	0.0289088	0.0287451	0.028674	0.0288213	0.028956	0.0288374	0.0285857	0.0283966	0.028155	0.0278146	0.0276454	0.0278667	0.0281856	0.0280837	0.0277177	0.0274884	0.0273426	0.0273548	0.0277188	0.0279537	0.0273931	0.0263495	0.0261652	0.0270159	0.0269438	0.0261607	0.0256629	0.0257769	0.0261986	0.0259873	0.0253484	0.0253765	0.0258736	0.0255782	0.0246672	0.0250637	0.0261458	0.0253382	0.0239959	0.024231	0.0254498	0.0257028	0.0250409	0.0244267	0.0249492	0.0257165
3	F. baldschuanica	Upper	0.048922	0.0488817	0.0487418	0.0485284	0.0483619	0.0483422	0.0484116	0.0483554	0.0481437	0.0478694	0.047657	0.0475861	0.0476543	0.0477606	0.047516	0.0470179	0.0467689	0.0466186	0.0464776	0.0467499	0.0471132	0.0467663	0.0458861	0.0456561	0.0462882	0.0461754	0.0454137	0.0447571	0.0446056	0.0449545	0.0449766	0.0446179	0.0446935	0.045007	0.0445228	0.0435591	0.0438649	0.0446385	0.0437018	0.0425082	0.0428245	0.0438437	0.0438459	0.0429934	0.042318	0.0429012	0.0436303
3	F. baldschuanica	Upper	0.0382205	0.0380164	0.0378568	0.0378178	0.0378448	0.0378883	0.0379254	0.0379255	0.0378267	0.0375143	0.0371252	0.0370268	0.0373894	0.0377484	0.0374418	0.0368262	0.0366563	0.0367409	0.0367221	0.0367981	0.0368024	0.0363453	0.035761	0.035981	0.0366923	0.0363937	0.0355903	0.035083	0.0351155	0.0354235	0.0353312	0.03516	0.0355825	0.0359698	0.0353065	0.034226	0.0346901	0.0356474	0.034761	0.0337684	0.0343907	0.0352212	0.0348049	0.0339237	0.0335522	0.0342121	0.0345769
3	F. baldschuanica	Upper	0.040489	0.0404041	0.0404545	0.0404554	0.0403956	0.0402543	0.0400212	0.0399097	0.0399817	0.0398934	0.039582	0.0393989	0.0395628	0.0398015	0.0395947	0.0391113	0.038904	0.0389004	0.0388547	0.0390026	0.0392083	0.0387961	0.0379465	0.0378614	0.0386415	0.0385986	0.0378739	0.03726	0.0371564	0.0375267	0.0376242	0.0374491	0.0376679	0.0379861	0.0375382	0.0366491	0.0368524	0.0375452	0.0367741	0.0357186	0.0360003	0.0369423	0.036913	0.0361278	0.035613	0.0361233	0.0364778
3	F. baldschuanica	Upper	0.0510976	0.0508185	0.0505855	0.0506156	0.0506925	0.0506029	0.0505196	0.0505556	0.0504785	0.0501058	0.049679	0.0495487	0.04975	0.0499133	0.0496626	0.0492466	0.0490842	0.0490484	0.0490076	0.0491249	0.0491877	0.0487608	0.0480579	0.0479847	0.0485394	0.0484696	0.0479875	0.047472	0.0470961	0.0470787	0.0469954	0.046969	0.0474419	0.0477421	0.0472119	0.0463929	0.0465286	0.0469786	0.0463044	0.0456447	0.0460537	0.0466334	0.04642	0.0457261	0.0452458	0.0456281	0.0458403
3	F. baldschuanica	Upper	0.0572509	0.0571033	0.0568022	0.0565693	0.0564136	0.0563446	0.0564378	0.0565676	0.0565365	0.0562634	0.0559015	0.0557187	0.0557578	0.0557449	0.0554678	0.0551398	0.055017	0.0549665	0.0548885	0.0549547	0.0549732	0.0544735	0.0536893	0.0535277	0.0539638	0.0537874	0.0532618	0.0528887	0.052716	0.0527008	0.0525564	0.0524742	0.0527614	0.0527847	0.0520461	0.0512177	0.0516554	0.0523889	0.0515649	0.0504975	0.0506973	0.0514454	0.0513997	0.0507928	0.0503142	0.0506228	0.0509344
3	F. baldschuanica	Upper	0.034252	0.0343187	0.0343261	0.034348	0.0343933	0.0343282	0.03414	0.0340257	0.033995	0.0338483	0.0336764	0.0336599	0.0337309	0.0336856	0.0333102	0.0329303	0.0330078	0.0331162	0.032958	0.0330546	0.033249	0.032807	0.0320352	0.0321314	0.0330175	0.0329186	0.0321276	0.0316293	0.0317555	0.0320855	0.0318618	0.0315492	0.0319705	0.0323193	0.031553	0.0305036	0.0310528	0.0319766	0.0309893	0.0297709	0.0300856	0.0310274	0.0309657	0.0301019	0.0294549	0.0301836	0.0311008
3	F. baldschuanica	Upper	0.0205756	0.0204815	0.02038	0.0203709	0.0204033	0.0204108	0.0204183	0.0204141	0.0203844	0.0202558	0.0200506	0.0199219	0.0199261	0.0198891	0.0195774	0.0193511	0.0196013	0.0198693	0.0199278	0.0201243	0.0201326	0.0194453	0.0186759	0.0191361	0.0203619	0.0202833	0.0195826	0.0193676	0.0196043	0.0197037	0.0193258	0.0189872	0.0191264	0.0194022	0.0191566	0.0186436	0.0194123	0.0202367	0.0192325	0.0183264	0.0188942	0.0194459	0.018815	0.0178331	0.017632	0.0187208	0.01922
3	F. baldschuanica	Upper	0.0411193	0.0412676	0.0412424	0.0411945	0.0411569	0.0410088	0.0408063	0.0406977	0.0407012	0.0405774	0.0402845	0.0401995	0.0403948	0.0404174	0.0401523	0.0400295	0.0401453	0.0401084	0.0399018	0.0397783	0.0395814	0.0391619	0.0390136	0.0398021	0.040597	0.0400172	0.0391311	0.038949	0.0392769	0.0393758	0.0390136	0.0387108	0.038879	0.0392352	0.0390891	0.038611	0.0388929	0.0391588	0.0384879	0.0382163	0.0386899	0.0385259	0.0377166	0.0370626	0.0369947	0.037619	0.0376713
3	F. baldschuanica	Upper	0.0318221	0.0317245	0.03163	0.0316596	0.031698	0.0317076	0.0317155	0.0316211	0.0314649	0.0312218	0.0309193	0.0308313	0.0309802	0.0310397	0.0308501	0.030719	0.0308617	0.030887	0.0306741	0.0306688	0.0306528	0.0300564	0.0294257	0.0299794	0.0311796	0.0310992	0.0304435	0.0302514	0.0303868	0.0302484	0.0297512	0.0295217	0.0298892	0.030231	0.0297214	0.0288803	0.0295006	0.0303836	0.0295949	0.0290184	0.0297912	0.0301662	0.0292217	0.0280328	0.0278124	0.0289438	0.0292612
3	F. baldschuanica	Upper	0.00768988	0.00774354	0.00751599	0.00733235	0.00734034	0.00741865	0.00748038	0.00747631	0.00742825	0.00716492	0.00673833	0.00668392	0.00707288	0.00734217	0.00717311	0.00694138	0.00704042	0.00713447	0.00701294	0.00712616	0.00726154	0.00662332	0.00570672	0.00622296	0.00789056	0.00793099	0.00688301	0.00637082	0.00672974	0.00708346	0.0066675	0.00623947	0.0066669	0.00732018	0.00692529	0.00597298	0.00685206	0.00812916	0.00710787	0.00620793	0.00713981	0.00787057	0.00705804	0.00579219	0.0053578	0.00649285	0.00709478
3	F. baldschuanica	Upper	0.0272957	0.0275108	0.0274427	0.0272675	0.0272075	0.0272825	0.0274715	0.0275453	0.0273589	0.0269658	0.0265356	0.0263645	0.0265752	0.0268227	0.0266969	0.0265514	0.026789	0.0268927	0.0266463	0.0265717	0.026535	0.0259687	0.0253311	0.0260026	0.0274717	0.0273528	0.0265155	0.0262777	0.0265129	0.0265425	0.0260428	0.0257125	0.0261247	0.0266121	0.026237	0.0255045	0.0263164	0.0271842	0.0260334	0.025196	0.0260448	0.0266376	0.0258297	0.024595	0.0242902	0.0255932	0.026096
3	F. baldschuanica	Upper	0.0372936	0.0373095	0.0371691	0.0370209	0.0369386	0.0369384	0.0369739	0.0369294	0.0368776	0.0367953	0.0365916	0.0364239	0.036433	0.0365007	0.0364364	0.0363436	0.0363904	0.0364527	0.0364819	0.0365971	0.0365354	0.0360106	0.0355445	0.0360484	0.036844	0.0363856	0.0355633	0.0353048	0.0353875	0.0353047	0.0349109	0.0345784	0.0346548	0.0349096	0.034774	0.0345474	0.0354061	0.0360172	0.03514	0.0345134	0.0348972	0.034936	0.0341214	0.0331832	0.0329273	0.0338274	0.034245
3	F. baldschuanica	Upper	0.025259	0.0253645	0.0251429	0.0248974	0.0249772	0.0252504	0.025393	0.0253109	0.0250946	0.0248026	0.0245721	0.0245902	0.0247776	0.0248188	0.0246329	0.0245221	0.0245624	0.0244431	0.0242748	0.0243988	0.0244252	0.0238763	0.0233846	0.0240861	0.0251461	0.0247272	0.0238804	0.0236849	0.0240499	0.0242838	0.0239185	0.0235544	0.0237875	0.0241338	0.0236628	0.0228661	0.0235248	0.0242423	0.023296	0.0227469	0.0235261	0.0238778	0.0231457	0.0222593	0.0221914	0.0232353	0.0234151
3	F. baldschuanica	Upper	0.0637786	0.0638054	0.0636266	0.063437	0.0633576	0.0633335	0.0632889	0.0631363	0.0628668	0.0624863	0.0621522	0.0620949	0.0622266	0.0622693	0.0620947	0.061976	0.0621117	0.0621302	0.0619063	0.0617453	0.0615225	0.0609248	0.0604395	0.0611539	0.0623196	0.0618755	0.0607885	0.060451	0.0608416	0.0609985	0.0605022	0.0600826	0.0602864	0.060639	0.0602711	0.0594459	0.0598184	0.0606137	0.059966	0.0593365	0.0597082	0.0597816	0.0589419	0.0579565	0.0576695	0.0585252	0.0588456
3	F. baldschuanica	Upper	0.0174938	0.0177061	0.0177702	0.0177289	0.0176207	0.0174966	0.017459	0.017471	0.0174446	0.0172323	0.0169612	0.0169919	0.0172727	0.0173791	0.017198	0.0171951	0.0174857	0.0174639	0.0171909	0.0173153	0.0174848	0.0168728	0.0160317	0.0165579	0.0179876	0.0178294	0.0168402	0.0163963	0.0165861	0.0166864	0.016215	0.0159257	0.0164584	0.017093	0.016716	0.0157283	0.0163545	0.0175141	0.0166063	0.0157505	0.0165611	0.0171348	0.0163196	0.0151938	0.014992	0.0163809	0.0170127
3	F. baldschuanica	Upper	0.0303057	0.0302956	0.0300354	0.0298679	0.0299772	0.0302075	0.0303256	0.0301895	0.0298642	0.0295754	0.0294958	0.029634	0.029909	0.0300354	0.0297485	0.0294753	0.0296638	0.0298965	0.029877	0.0299111	0.0298132	0.0291796	0.0286571	0.0295197	0.0308344	0.0303999	0.029438	0.0293125	0.0298229	0.029955	0.029302	0.0287707	0.0290215	0.029453	0.0291528	0.0286197	0.0296078	0.0305206	0.0295614	0.0289897	0.029717	0.0298002	0.0287907	0.0278004	0.0278032	0.0289796	0.0290787
3	F. baldschuanica	Upper	0.0297316	0.029596	0.0295164	0.0295274	0.0297314	0.0299376	0.029707	0.0292436	0.0290933	0.0291217	0.0291848	0.0294627	0.0296626	0.029381	0.0288379	0.0286211	0.0288474	0.0288835	0.0285984	0.0286209	0.0287714	0.0282099	0.0273627	0.0277894	0.0292387	0.0293339	0.0285121	0.0279565	0.0279778	0.0281425	0.0279014	0.02786	0.0284805	0.0286739	0.0277051	0.0268668	0.028135	0.0291179	0.0277895	0.0270737	0.0284327	0.0293169	0.0284298	0.0271856	0.0268741	0.0278821	0.0281547
3	F. baldschuanica	Upper	0.0305617	0.0306385	0.0307987	0.0307114	0.0304621	0.0303966	0.0304016	0.0303306	0.03039	0.0304008	0.0302222	0.0301888	0.0302877	0.0301429	0.0296706	0.0293	0.0294202	0.0295696	0.0293709	0.029405	0.029573	0.0289542	0.0280572	0.0285735	0.0300605	0.0300102	0.029036	0.0283431	0.0282335	0.0283335	0.0279595	0.0277278	0.0284987	0.0291767	0.0284467	0.0274266	0.0285132	0.0296876	0.0283392	0.0271936	0.0282026	0.0292221	0.0285458	0.0273552	0.0271033	0.0283164	0.0286614
3	F. baldschuanica	Upper	0.0305708	0.0306175	0.0305485	0.0303257	0.0302688	0.0305317	0.0306171	0.0303198	0.0300839	0.0300052	0.0299291	0.0299003	0.0298981	0.0298189	0.0295909	0.0295063	0.0297929	0.0298482	0.0294251	0.0292314	0.0292715	0.0287251	0.0278881	0.0281926	0.0294546	0.0295468	0.0288891	0.0284818	0.0285038	0.0285204	0.0279924	0.0276155	0.0282142	0.0288341	0.0281698	0.0271852	0.0282837	0.0294937	0.0282059	0.027142	0.0281424	0.0290662	0.0284107	0.027357	0.0271706	0.0283456	0.0288421
3	F. baldschuanica	Upper	0.0488048	0.0487006	0.0486009	0.0485458	0.0486824	0.048808	0.0484969	0.0480067	0.0479124	0.047988	0.0478614	0.0476847	0.0475997	0.047478	0.0471246	0.0468147	0.0469356	0.0470847	0.0469087	0.0468795	0.0468879	0.0462102	0.0453426	0.045644	0.0467143	0.0465958	0.0457811	0.0452082	0.045061	0.0449915	0.0446201	0.044525	0.0452522	0.0457618	0.0449498	0.0438955	0.0447065	0.0456205	0.0445243	0.0436884	0.0445463	0.0453318	0.0447973	0.0438621	0.0435259	0.0442433	0.0444859
3	F. baldschuanica	Upper	0.0124239	0.0123723	0.0123102	0.0122293	0.0122907	0.0124689	0.01239	0.0121024	0.012143	0.0123444	0.012347	0.0124251	0.0125887	0.0123751	0.0117163	0.0113143	0.0116607	0.012082	0.0121634	0.0124284	0.0125183	0.011602	0.010512	0.0111991	0.0130836	0.0131657	0.0120939	0.0112976	0.0113123	0.0117108	0.0114552	0.0112412	0.0121763	0.0129524	0.0120729	0.0109774	0.0122653	0.0134399	0.0119013	0.0108824	0.0122937	0.0133849	0.0125462	0.011372	0.0112801	0.0125619	0.0128853
3	F. baldschuanica	Upper	0.0124973	0.0124175	0.0123618	0.0123404	0.0123948	0.0125381	0.0124764	0.0121995	0.0121265	0.0121434	0.0120078	0.0119868	0.0121662	0.0121867	0.0118206	0.0114736	0.0116105	0.0118377	0.0117883	0.0119103	0.0120313	0.0113154	0.0102386	0.010559	0.0121858	0.0124614	0.0116833	0.0110689	0.0109526	0.0110238	0.0107027	0.0105928	0.0114774	0.012218	0.0114601	0.0103904	0.0115474	0.0127055	0.0111825	0.0100354	0.0113138	0.0125598	0.0120607	0.0110585	0.0108583	0.0121266	0.0127037
3	F. baldschuanica	Upper	0.0121915	0.0121181	0.0121085	0.0121881	0.012398	0.0127245	0.0127695	0.0123792	0.0120736	0.0120256	0.0120644	0.0122264	0.0123963	0.0123242	0.011888	0.0114628	0.0115888	0.0119377	0.0120764	0.01233	0.0124439	0.011752	0.0109779	0.0117024	0.0131807	0.0130106	0.0120673	0.0115502	0.011637	0.0117923	0.0114129	0.0112667	0.0120933	0.0126984	0.0118447	0.0107822	0.0120578	0.0133812	0.0119978	0.0109634	0.012323	0.0135748	0.0129555	0.0118142	0.0115414	0.0126631	0.0130782
3	F. baldschuanica	Upper	0.00987268	0.00983281	0.00996336	0.0100828	0.0101152	0.0101761	0.0100488	0.0096879	0.00958494	0.00977374	0.00995837	0.0101439	0.0102953	0.0101752	0.00968715	0.00941268	0.0098401	0.0101996	0.0100421	0.0101395	0.0102251	0.00939142	0.00850528	0.00927535	0.0108464	0.0107367	0.00991369	0.00960096	0.00983679	0.00997173	0.00947398	0.00923015	0.00997695	0.0105196	0.00974571	0.00896366	0.0105341	0.0117458	0.0101272	0.009005	0.0102991	0.0114813	0.0108292	0.00963825	0.00933155	0.0104103	0.0106925
3	F. baldschuanica	Upper	0.0278687	0.027764	0.0275211	0.0272958	0.0272896	0.0275228	0.027669	0.0275638	0.0274458	0.0274371	0.0275405	0.0277405	0.0278893	0.0277306	0.0271957	0.0268628	0.0271472	0.0274359	0.0273421	0.0272467	0.0269976	0.0262715	0.0258436	0.0268466	0.0281739	0.0279115	0.0271242	0.0267357	0.0266939	0.0265967	0.0262822	0.0264544	0.0273869	0.0279289	0.027385	0.0269307	0.02804	0.0284443	0.0270685	0.0266457	0.0280195	0.0286083	0.0275691	0.0262973	0.0259669	0.0268437	0.0268605
3	F. baldschuanica	Upper	0.0124639	0.0122928	0.0121236	0.0121743	0.0124395	0.0127354	0.0127438	0.0124764	0.0123493	0.0123854	0.0124745	0.0127179	0.0129072	0.0127012	0.0121918	0.012014	0.01245	0.0127614	0.0126785	0.0127423	0.0126354	0.0118755	0.0114551	0.0128005	0.0144594	0.0139399	0.0126965	0.0122221	0.0126116	0.0128974	0.0124373	0.012382	0.0134701	0.0141417	0.0131232	0.011947	0.0131562	0.0141562	0.012639	0.0119935	0.0137303	0.0146894	0.0136621	0.012493	0.0124707	0.0134909	0.0133061
3	F. baldschuanica	Upper	0.0442103	0.0443679	0.0443708	0.0443788	0.0444762	0.0444849	0.0443353	0.044223	0.0442339	0.0441709	0.0440522	0.0440357	0.0440545	0.0439922	0.0437786	0.0436133	0.0437667	0.0439404	0.0438486	0.0437027	0.043449	0.0429547	0.0427555	0.0435343	0.044409	0.0440224	0.0432328	0.0429589	0.0431969	0.0432481	0.0427721	0.0424958	0.0430178	0.043567	0.043204	0.042726	0.0432329	0.043008	0.04168	0.0414168	0.0426025	0.0430007	0.0421064	0.0411626	0.0410594	0.0417307	0.0415007
3	F. baldschuanica	Upper	0.040587	0.0406932	0.0407593	0.0408493	0.0410565	0.0411641	0.040953	0.0406611	0.0406021	0.0405929	0.0404852	0.0404808	0.0405445	0.0404252	0.0400885	0.0399093	0.0402097	0.0405368	0.0405251	0.0404879	0.0402461	0.0395132	0.0391459	0.0402283	0.0414424	0.040943	0.0401338	0.0401099	0.0404092	0.04012	0.0393522	0.0392321	0.0401508	0.0407444	0.0400411	0.0393939	0.0403878	0.0406009	0.0390107	0.0384042	0.0397475	0.0404439	0.0394734	0.0384851	0.038576	0.0393015	0.0388248
3	F. baldschuanica	Upper	0.0371216	0.0373369	0.0373903	0.0373334	0.0372705	0.0371634	0.0369739	0.0367923	0.0367169	0.0365911	0.0364018	0.0364474	0.0366698	0.0366359	0.0362556	0.0359921	0.0362301	0.036621	0.0366777	0.036518	0.0362469	0.0356327	0.0350218	0.0354724	0.0365256	0.0363368	0.0356438	0.035527	0.0358514	0.0358827	0.035295	0.0349269	0.0355943	0.0363761	0.0359826	0.035161	0.0355721	0.0358003	0.0344287	0.0334988	0.034307	0.0351547	0.0347188	0.0338761	0.0336418	0.0342536	0.0342686
3	F. baldschuanica	Upper	0.0210611	0.0211081	0.0211074	0.0210705	0.0211254	0.021237	0.0211916	0.0210172	0.0209995	0.0210468	0.0209456	0.0209009	0.0210096	0.0209855	0.0207305	0.0206236	0.02092	0.0212498	0.0212992	0.0211985	0.0209259	0.0204752	0.0204714	0.0215938	0.0225795	0.0220203	0.0211592	0.0209178	0.0212104	0.0213532	0.021014	0.0210239	0.021796	0.0221535	0.0215226	0.0212369	0.0222425	0.0220557	0.0204738	0.0201256	0.0214207	0.0219334	0.0210656	0.0202063	0.0203129	0.0211837	0.0210286
3	F. baldschuanica	Upper	0.0171726	0.0172782	0.0173596	0.0174435	0.0174459	0.0172991	0.0170951	0.0170156	0.0171256	0.0171424	0.0169628	0.0168969	0.0170386	0.0171083	0.0169568	0.0169047	0.0172227	0.0175721	0.0177015	0.0178197	0.0176428	0.0167644	0.0159448	0.0165388	0.0178081	0.0176225	0.0168581	0.0166244	0.0168805	0.0169987	0.0165414	0.0163282	0.0171507	0.017888	0.0172433	0.0163096	0.01714	0.0177265	0.016138	0.014981	0.0160153	0.0172678	0.0170499	0.0163514	0.0162004	0.0167356	0.0163902
3	F. baldschuanica	Upper	0.0198928	0.0198476	0.0198935	0.0200853	0.0202104	0.0200689	0.019869	0.0198803	0.0200104	0.0199602	0.0198535	0.0200799	0.020359	0.0200754	0.0194038	0.0192434	0.0199385	0.0205259	0.0204593	0.0202539	0.0199444	0.0193937	0.0193134	0.0204674	0.0215275	0.0210234	0.0202772	0.020194	0.020554	0.020558	0.019939	0.0196965	0.0203701	0.0208694	0.0203827	0.0200074	0.0210024	0.0210422	0.01942	0.0188365	0.0201206	0.0207745	0.019804	0.0187466	0.0187899	0.0196665	0.0194283
3	F. baldschuanica	Upper	0.0173932	0.0174653	0.0175362	0.0176384	0.0177415	0.0176752	0.0174958	0.0174598	0.0176588	0.0177944	0.0177634	0.0178637	0.0181159	0.0181332	0.0177299	0.0174966	0.0179328	0.0183992	0.0183787	0.0182265	0.0179787	0.0173807	0.0170444	0.0180209	0.0192107	0.0187992	0.0180057	0.0178044	0.0180254	0.0180214	0.0174219	0.0171558	0.0180599	0.018906	0.018386	0.0178098	0.0190079	0.0193889	0.0176055	0.0166673	0.017931	0.0189311	0.0181535	0.0170109	0.0169302	0.0179477	0.0178967
3	F. baldschuanica	Upper	0.0172244	0.0173248	0.0172958	0.0172913	0.0174735	0.0176877	0.0177292	0.0176775	0.0176469	0.0174559	0.0172563	0.0174953	0.0179084	0.0178304	0.0173444	0.0172412	0.0177697	0.0182016	0.0183187	0.0184545	0.0181889	0.0173341	0.0170553	0.018502	0.0199066	0.019266	0.0183087	0.018173	0.018618	0.0187984	0.0182015	0.0178876	0.0187451	0.0194401	0.0188146	0.0183013	0.0194516	0.0195156	0.0177236	0.0172544	0.0188769	0.0195427	0.0184155	0.0174086	0.0177864	0.0189963	0.0185667
3	F. baldschuanica	Upper	0.0276077	0.0275699	0.0275146	0.0275815	0.0277952	0.0279788	0.0279307	0.0277658	0.0277152	0.0275916	0.0274351	0.027642	0.0279897	0.0279176	0.0274998	0.0274222	0.0279704	0.0284272	0.0283865	0.0282255	0.0278887	0.0272552	0.0271551	0.0284355	0.0295893	0.0290534	0.0282815	0.0282215	0.0286097	0.0285875	0.0279853	0.027946	0.0289951	0.0297727	0.0292234	0.0285883	0.029295	0.0291146	0.027632	0.0275624	0.0290605	0.0292803	0.0281146	0.0273035	0.0276599	0.0284924	0.0277938
3	F. baldschuanica	Upper	0.0373552	0.0372201	0.0371049	0.0371397	0.0374174	0.037678	0.0376602	0.0375695	0.0376019	0.0374708	0.037218	0.0372944	0.0375957	0.0375985	0.0372749	0.037246	0.0377614	0.038151	0.0381703	0.0380687	0.037509	0.0365583	0.0363369	0.037789	0.0392614	0.0387982	0.0378033	0.0374108	0.0375935	0.0375813	0.0370473	0.0370041	0.0380055	0.038745	0.0381762	0.0376101	0.0385861	0.038605	0.0369014	0.0363969	0.0378371	0.0384764	0.0374133	0.036269	0.0363103	0.0372033	0.03664
3	F. baldschuanica	Upper	0.0379885	0.0378907	0.038022	0.0381041	0.0379425	0.0378258	0.0378911	0.0378722	0.037583	0.0372124	0.0371723	0.0374001	0.0374509	0.0372594	0.0368598	0.0364448	0.0363317	0.0362361	0.0360261	0.0361812	0.0364798	0.0360938	0.0351993	0.0350704	0.0358571	0.0357816	0.0351717	0.0350366	0.0353628	0.0356521	0.0353789	0.0347707	0.0346593	0.0349987	0.0344779	0.0330797	0.0330145	0.0341491	0.0337872	0.0331336	0.0338203	0.0345799	0.0340969	0.0330569	0.032391	0.0327582	0.0331485
3	F. baldschuanica	Upper	0.0657435	0.0654702	0.0653586	0.0654075	0.0654808	0.0654975	0.0653554	0.0649905	0.0646105	0.0644212	0.064361	0.0642779	0.0641625	0.0641262	0.0640538	0.0638415	0.0635951	0.0632967	0.0630405	0.0630665	0.0629957	0.0624587	0.0620562	0.0624411	0.06284	0.0624113	0.0619643	0.0619069	0.0619167	0.0617171	0.0613924	0.0612358	0.0614533	0.0617178	0.0614974	0.0612917	0.0617605	0.0615077	0.0604026	0.0600993	0.0608387	0.0609229	0.0600563	0.0593456	0.0594029	0.0597226	0.0590789
3	F. baldschuanica	Upper	0.0567213	0.0565294	0.0565754	0.0568063	0.0568036	0.0565171	0.0561593	0.0558122	0.0555616	0.0553379	0.0550204	0.0547969	0.0548817	0.0550283	0.0548606	0.0545849	0.05449	0.0543547	0.0542002	0.0544023	0.054501	0.0537989	0.0529381	0.0532687	0.0542845	0.0540296	0.053165	0.0527065	0.0527687	0.0530669	0.053049	0.0527711	0.0528384	0.053021	0.0524428	0.0517966	0.0526291	0.0530925	0.0517474	0.0509278	0.051876	0.0524845	0.0516432	0.0507178	0.0507137	0.0514604	0.0512308
3	F. baldschuanica	Upper	0.0526678	0.0524599	0.0525079	0.0526382	0.0526555	0.0526605	0.0526733	0.0525404	0.0523254	0.052134	0.0519917	0.0519362	0.0519666	0.0519485	0.0516455	0.0512607	0.0511419	0.0510707	0.050994	0.0511924	0.0511847	0.0504808	0.0498374	0.0505301	0.0517919	0.0514723	0.0505163	0.0502145	0.0504194	0.0504856	0.0501742	0.0499064	0.0501556	0.0504947	0.0501292	0.0497182	0.0506165	0.0508524	0.0494008	0.0489029	0.0501064	0.0503101	0.0490832	0.0480901	0.0482026	0.0490542	0.0486503
3	F. baldschuanica	Upper	0.0295056	0.0294149	0.0294536	0.0295149	0.0295087	0.0295001	0.0295798	0.0296333	0.0294896	0.0291865	0.0289806	0.029075	0.0293723	0.0294082	0.0288839	0.0283707	0.0284215	0.0285866	0.0285595	0.0286655	0.0285666	0.0277945	0.0271124	0.0278087	0.0290637	0.0288191	0.0279716	0.0276219	0.0278266	0.0280416	0.0277413	0.027481	0.0279792	0.0285873	0.0279537	0.0265406	0.0268114	0.0279379	0.0272324	0.0266275	0.0275865	0.0281747	0.0274925	0.026575	0.0261755	0.0266288	0.0266442
3	F. baldschuanica	Upper	0.0238087	0.0236612	0.0237844	0.0240225	0.0241539	0.0242688	0.0243549	0.0242813	0.0241889	0.0241461	0.024068	0.0240271	0.0240646	0.0240317	0.0238031	0.0236296	0.0236883	0.0236107	0.0234091	0.0235372	0.0236089	0.0230275	0.0224872	0.0232375	0.0243761	0.0239733	0.0231398	0.0229988	0.0233577	0.023526	0.0232232	0.0230676	0.023508	0.0237804	0.0231416	0.0225634	0.0235666	0.0241336	0.022943	0.0223651	0.0232806	0.0237222	0.0230377	0.0223136	0.0223129	0.0229814	0.0227184
3	F. baldschuanica	Upper	0.0264651	0.0264036	0.026568	0.0267459	0.0267374	0.0266933	0.0266203	0.0264464	0.0263036	0.0261924	0.0261471	0.0263362	0.0267078	0.0269044	0.0266094	0.026187	0.0261097	0.0261045	0.0260531	0.0262978	0.0263252	0.0255086	0.0247815	0.0256542	0.0269785	0.0264052	0.0253407	0.0252111	0.0257475	0.0260458	0.0256737	0.0253306	0.0258205	0.0265026	0.0260736	0.0252645	0.026175	0.0268907	0.0253936	0.024358	0.0253478	0.0260919	0.0251965	0.0240407	0.0240442	0.025302	0.0254416
3	F. baldschuanica	Upper	0.0104519	0.0102714	0.0102285	0.010419	0.010641	0.0107454	0.0106397	0.0103931	0.0102368	0.010164	0.0101889	0.0104627	0.0108769	0.0110148	0.0107048	0.0105174	0.0107074	0.0106843	0.0105323	0.0108243	0.0109709	0.010251	0.00960626	0.0105759	0.0119478	0.0114199	0.0105328	0.0106211	0.0112094	0.0112292	0.0104961	0.0101634	0.0108942	0.0115572	0.0110413	0.0105032	0.0118566	0.0124267	0.0107701	0.0103042	0.0120248	0.0126266	0.011413	0.0103436	0.0105973	0.0118713	0.0116455
3	F. baldschuanica	Upper	0.0139805	0.0138908	0.0138418	0.0138897	0.0139665	0.0141402	0.0143269	0.0143015	0.0141199	0.0139296	0.0138673	0.0140882	0.0144834	0.0145887	0.0141659	0.013814	0.0139979	0.0141799	0.0141219	0.0142446	0.0141878	0.0134141	0.0128003	0.0137998	0.0152044	0.0146801	0.0138112	0.013988	0.0146114	0.0146918	0.0141416	0.0138895	0.0144949	0.015	0.0143513	0.0135715	0.0147593	0.0155757	0.0140371	0.0132701	0.0147225	0.0155535	0.0145937	0.0135228	0.0135984	0.0146729	0.0143852
3	F. baldschuanica	Upper	0.0349605	0.0347402	0.0346873	0.0348365	0.035042	0.0351753	0.0350834	0.034851	0.0346357	0.0344169	0.034398	0.0346932	0.0349669	0.034924	0.0346095	0.0344602	0.034598	0.0344879	0.0342244	0.0343524	0.0343679	0.0336901	0.0332965	0.0345437	0.0359115	0.0351461	0.0339469	0.0337571	0.034273	0.0344758	0.0339689	0.0337378	0.0345927	0.0354096	0.0348282	0.0338402	0.0343694	0.0347007	0.0333605	0.0327742	0.033917	0.0345117	0.033793	0.0330295	0.0331432	0.0339579	0.033518
4	R. sachalinensis	Upper	0.0383504	0.0383667	0.0383137	0.0381015	0.0378336	0.0377624	0.0378409	0.0378145	0.037787	0.0378219	0.0376389	0.0373144	0.037237	0.0373172	0.0371735	0.0370046	0.0371367	0.0371895	0.0370479	0.0372477	0.037483	0.0368828	0.0357594	0.0355542	0.0364795	0.036565	0.0361002	0.0360485	0.036312	0.036433	0.0359381	0.0352524	0.0352104	0.0353445	0.0346334	0.0336617	0.0344892	0.0358641	0.035027	0.0339156	0.0347081	0.0360925	0.0359997	0.034975	0.0343182	0.035057	0.0357638
4	R. sachalinensis	Upper	0.0328998	0.0330705	0.0330651	0.0329525	0.0327953	0.0326427	0.0325254	0.0324256	0.0324027	0.0323337	0.0320282	0.0317266	0.0318529	0.0321592	0.0320795	0.0318624	0.0319177	0.0319193	0.0317332	0.0318618	0.0320723	0.031529	0.0305929	0.0307389	0.0319144	0.0318994	0.0311365	0.0308225	0.030976	0.0311108	0.0307889	0.0304252	0.0306845	0.031089	0.0307087	0.0299659	0.0305874	0.0314266	0.0303729	0.0293868	0.0302792	0.0313287	0.0308349	0.029784	0.0293372	0.0302167	0.030938
4	R. sachalinensis	Upper	0.0553978	0.0555196	0.0553956	0.0552	0.0550345	0.0549635	0.0549101	0.0547017	0.0545109	0.0545368	0.0546261	0.054615	0.0545262	0.0543275	0.0539379	0.0536684	0.0537543	0.0537183	0.0534851	0.0536379	0.0538955	0.0533907	0.0522712	0.0518271	0.0525872	0.0527686	0.0523343	0.0522362	0.0524783	0.0525251	0.0519702	0.051354	0.0514599	0.0517706	0.0512722	0.0503737	0.0508557	0.0518677	0.0509929	0.0497355	0.0501709	0.0514748	0.0516071	0.0507386	0.0499062	0.0502818	0.0508639
4	R. sachalinensis	Upper	0.0437684	0.0438478	0.0436944	0.043519	0.0434309	0.0434218	0.0433565	0.0431354	0.0429726	0.0428673	0.0426079	0.0423937	0.0424604	0.042543	0.0423976	0.0422983	0.0423713	0.0421726	0.0417622	0.0418859	0.0422983	0.041809	0.0404948	0.0400401	0.0411005	0.0414072	0.0409399	0.0407593	0.0408303	0.0409117	0.0406156	0.0401526	0.0403533	0.0407364	0.0400417	0.0387803	0.0391191	0.0402265	0.0393176	0.0380585	0.0388226	0.0404086	0.0403944	0.039317	0.0385601	0.0392483	0.0401891
4	R. sachalinensis	Upper	0.0266225	0.0268278	0.0267865	0.0266457	0.0265148	0.0265204	0.0265895	0.0264395	0.0262352	0.0260954	0.0258074	0.0254731	0.0253833	0.0254613	0.0253722	0.0252318	0.0253241	0.0253237	0.0251475	0.0254833	0.0260239	0.0254386	0.023984	0.0237179	0.0251047	0.0253338	0.0246059	0.0244537	0.0249497	0.025192	0.0244192	0.0233598	0.0233225	0.0238879	0.0234014	0.0220991	0.0226016	0.0242103	0.0234128	0.0219378	0.0225721	0.0243015	0.0243925	0.0232231	0.0224255	0.0234263	0.0245076
4	R. sachalinensis	Upper	0.0336652	0.0338613	0.0337598	0.033496	0.0332059	0.0330723	0.0331479	0.0331939	0.0331543	0.0331018	0.0329229	0.0326535	0.0325717	0.0326246	0.0324458	0.0321482	0.0320435	0.0318989	0.0317083	0.0321214	0.032751	0.0322525	0.0308463	0.0304726	0.0316684	0.0318223	0.0310063	0.0306148	0.0308653	0.0312248	0.030916	0.0301975	0.0300896	0.0304077	0.0297616	0.0283132	0.0287163	0.0304963	0.0299078	0.0284616	0.0289594	0.0305567	0.0306351	0.0294541	0.0284808	0.0292726	0.0304413
4	R. sachalinensis	Upper	0.0378833	0.0379284	0.037709	0.037382	0.0371032	0.0370654	0.0371508	0.0370519	0.0369475	0.0369395	0.0368161	0.0366758	0.0366822	0.0366377	0.0363644	0.0361676	0.0362594	0.0361664	0.0358326	0.0359608	0.036276	0.0357029	0.034535	0.0344327	0.0356642	0.0358639	0.0352021	0.0349437	0.0352196	0.0354036	0.034859	0.0341426	0.0343089	0.0348502	0.0343936	0.0333992	0.0340673	0.0352429	0.0340953	0.0325465	0.033035	0.0345143	0.0345766	0.0335899	0.0330467	0.0340838	0.0348237
4	R. sachalinensis	Upper	0.059922	0.0599299	0.0596614	0.0592976	0.0589897	0.0588685	0.0588889	0.0588145	0.058754	0.0588	0.0586616	0.0583813	0.0583355	0.058387	0.058199	0.0579736	0.057922	0.0578223	0.0575881	0.057485	0.0574697	0.057116	0.0564819	0.0563029	0.0567345	0.0566719	0.0562586	0.0561384	0.056244	0.0562154	0.0558345	0.0553189	0.0551324	0.0551997	0.0549239	0.0543618	0.054489	0.0550376	0.0546401	0.0538845	0.0539542	0.0547455	0.0549505	0.0543537	0.053608	0.0536933	0.0541518
4	R. sachalinensis	Upper	0.0390397	0.0391699	0.0390324	0.03882	0.0386746	0.038634	0.0386166	0.0384759	0.0383454	0.0383018	0.0381495	0.0379653	0.0380199	0.03811	0.0379125	0.0377309	0.0378393	0.0378436	0.0376476	0.0378013	0.0380721	0.0374972	0.036349	0.0362282	0.0373266	0.0374831	0.0370646	0.0371064	0.0374032	0.0373767	0.0367049	0.0360395	0.0361756	0.0364668	0.0358652	0.034925	0.0355219	0.0365022	0.0354991	0.0344315	0.0353428	0.0367482	0.0365367	0.0353547	0.0346143	0.0354374	0.0362181
4	R. sachalinensis	Upper	0.0245065	0.0245945	0.0244014	0.0242187	0.0241325	0.024179	0.0242305	0.0240302	0.0238525	0.0238935	0.0238368	0.0236755	0.0237303	0.0238776	0.0237133	0.0234567	0.0234875	0.0234446	0.0232034	0.0234081	0.0237674	0.0231561	0.0219069	0.0219149	0.0234158	0.0237097	0.0231883	0.023148	0.0233656	0.0232757	0.0225702	0.0218873	0.0222192	0.022845	0.0222492	0.0211236	0.0219655	0.0232554	0.0219051	0.0202598	0.0210629	0.0228504	0.0228368	0.0216939	0.0210764	0.0220137	0.0226783
4	R. sachalinensis	Upper	0.0660787	0.06594	0.0658705	0.0659363	0.0659381	0.0657207	0.0653895	0.065141	0.0650544	0.064913	0.0645973	0.0642706	0.0641463	0.0643014	0.064423	0.0643609	0.0643093	0.0641863	0.0638548	0.0635566	0.0634412	0.0632359	0.0628956	0.0629263	0.0633848	0.0634294	0.0630979	0.0627552	0.0626109	0.0626802	0.0626001	0.0624007	0.0624164	0.0623662	0.0618845	0.0614293	0.0617171	0.0620666	0.0617076	0.06132	0.0613236	0.0613205	0.060929	0.0603296	0.0598966	0.0599105	0.0599463
4	R. sachalinensis	Upper	0.075483	0.0753721	0.0752937	0.0752206	0.0750689	0.0748067	0.0745247	0.0743258	0.0741976	0.0739584	0.0736193	0.073414	0.0734298	0.0735292	0.0734351	0.0731375	0.0728873	0.0727157	0.072501	0.0722883	0.0721373	0.0718634	0.0713508	0.0709363	0.0709928	0.0710585	0.0708729	0.070621	0.0705216	0.070583	0.0703841	0.0697861	0.0692474	0.069055	0.0687805	0.0682291	0.0680655	0.0685208	0.0685206	0.0680128	0.0675599	0.067549	0.0676486	0.0674357	0.0668083	0.0662616	0.0663053
4	R. sachalinensis	Upper	0.0590651	0.0589618	0.0587352	0.0584967	0.0583314	0.0582291	0.0580333	0.0576963	0.0573919	0.0571601	0.0569269	0.0567908	0.0569529	0.057279	0.0572657	0.0568516	0.0564368	0.0561654	0.0559189	0.0558148	0.0559018	0.0556764	0.0549298	0.0545339	0.0552182	0.0557137	0.0555074	0.0550104	0.0546071	0.054531	0.0542719	0.0535384	0.0530267	0.0531874	0.0530792	0.0522157	0.0519974	0.0529412	0.0528809	0.0519697	0.051686	0.0522306	0.0523502	0.0516448	0.050533	0.0502761	0.050959
4	R. sachalinensis	Upper	0.0530798	0.0529643	0.0527897	0.0526332	0.0523991	0.0521186	0.051942	0.0518297	0.0516843	0.0514112	0.0510797	0.0509319	0.0510115	0.0511178	0.0510123	0.0507507	0.0506332	0.0505818	0.0503423	0.0501876	0.0502971	0.0500067	0.0489393	0.0481795	0.0488839	0.0494914	0.0492973	0.0489062	0.0487283	0.0488477	0.0485813	0.0477652	0.0473076	0.0474927	0.0471884	0.0462467	0.0465084	0.0477002	0.0471529	0.0457528	0.045519	0.0465222	0.0469697	0.0463662	0.0454652	0.0457076	0.0464788
4	R. sachalinensis	Upper	0.057544	0.0573679	0.0573008	0.0572971	0.0571669	0.0569278	0.0566633	0.0563901	0.0561916	0.0559667	0.0556113	0.0552954	0.055288	0.0555985	0.0556762	0.0552454	0.0547856	0.0545813	0.054399	0.0542864	0.0543593	0.0541887	0.0534053	0.0524889	0.0524921	0.0529349	0.053035	0.0529159	0.052896	0.0529745	0.0526394	0.0518553	0.0512692	0.0511562	0.0508278	0.0500977	0.0502006	0.0511111	0.0508777	0.0498978	0.0495409	0.0501051	0.0503661	0.0497887	0.0487748	0.0485872	0.0494422
4	R. sachalinensis	Upper	0.0664357	0.0661955	0.0660812	0.0660336	0.0658155	0.0654836	0.0652222	0.065056	0.0649693	0.0648628	0.0645836	0.0641413	0.0638687	0.0640265	0.0641176	0.0637719	0.0634364	0.0633655	0.0633039	0.0633269	0.0635005	0.0632583	0.0622294	0.0611529	0.0612986	0.0618042	0.0616596	0.0611249	0.0607434	0.0608047	0.0607351	0.0600729	0.0593332	0.0591909	0.0591823	0.0586766	0.058554	0.059386	0.05928	0.0580897	0.0573902	0.0580904	0.0587077	0.0583133	0.057291	0.056988	0.0576592
4	R. sachalinensis	Upper	0.05349	0.0534481	0.0532666	0.0529954	0.0527076	0.0524549	0.0522816	0.0521444	0.051934	0.0515439	0.0510444	0.0506571	0.0506903	0.0511933	0.0513952	0.0509133	0.0504492	0.0502936	0.0501005	0.0501615	0.050531	0.0501597	0.048659	0.0475048	0.0482496	0.0489706	0.0486655	0.0481632	0.048099	0.0485215	0.0483513	0.0472283	0.0464376	0.0466277	0.0463907	0.0451705	0.0451241	0.0467683	0.0467629	0.0454811	0.0449832	0.0456158	0.0458447	0.0449646	0.0435522	0.0435475	0.0448426
4	R. sachalinensis	Upper	0.0452194	0.0449938	0.0448023	0.0447124	0.04459	0.0444538	0.0443124	0.0440238	0.0437382	0.0434844	0.0430479	0.0426204	0.0426992	0.0432199	0.0433694	0.0429556	0.0426083	0.0424166	0.0420997	0.0421252	0.0426285	0.0424052	0.0409444	0.0398744	0.0407624	0.0414711	0.0411203	0.0406106	0.0404709	0.0406803	0.0402744	0.0391124	0.038488	0.0389101	0.0388865	0.0377495	0.0377843	0.0395377	0.0392913	0.0375042	0.0369433	0.0381957	0.0387897	0.0378945	0.0365114	0.0367078	0.0380908
4	R. sachalinensis	Upper	0.0333056	0.0333108	0.0332842	0.0331423	0.0329212	0.0328159	0.0327817	0.0325251	0.0321641	0.0318844	0.0315743	0.0312826	0.0314037	0.0319178	0.0319517	0.0313887	0.0310655	0.0309661	0.0307043	0.0308748	0.0313963	0.0308347	0.028995	0.0279863	0.0293572	0.0302816	0.0298148	0.029203	0.0291763	0.0295905	0.0292553	0.0281535	0.0277067	0.0281249	0.0277749	0.0263819	0.0267626	0.0288452	0.0282428	0.0261391	0.0258704	0.0274366	0.0278714	0.0267759	0.0254742	0.0260682	0.0277323
4	R. sachalinensis	Upper	0.0248528	0.0247137	0.0246357	0.024545	0.0242974	0.0240813	0.0239922	0.0237979	0.0235727	0.0234039	0.0230842	0.0227569	0.0228867	0.0233407	0.0232605	0.0225798	0.0222108	0.0222668	0.022226	0.0224977	0.0230354	0.0224723	0.0205466	0.0193013	0.0204838	0.0214614	0.0211415	0.0205924	0.0204877	0.0207579	0.0202593	0.0190141	0.0185977	0.0193156	0.0192847	0.0179546	0.0181289	0.0200963	0.0195598	0.0174288	0.0169569	0.0185114	0.0191272	0.0180033	0.0164827	0.0171355	0.0192065
2	R. japonica var. uzenensis	Lower	0.022229	0.0220513	0.0220388	0.0221295	0.022146	0.0222348	0.0223703	0.0222436	0.0219104	0.0216719	0.0217913	0.0222155	0.0225496	0.0225572	0.022288	0.0219903	0.0218109	0.02159	0.0214206	0.0216004	0.0217011	0.0210156	0.020045	0.0203312	0.0217213	0.021819	0.0210974	0.0208293	0.0210993	0.0213393	0.0210104	0.0206982	0.0211953	0.0217977	0.0213929	0.0206089	0.0214109	0.0222853	0.020976	0.019809	0.0207214	0.0218386	0.0212848	0.0201166	0.0197555	0.0207445	0.0211492
2	R. japonica var. uzenensis	Lower	0.0222096	0.0220626	0.0221416	0.0223598	0.0225883	0.0227911	0.0228958	0.022904	0.022823	0.0225553	0.0223389	0.0224389	0.0226123	0.0225532	0.0222858	0.0220825	0.0220949	0.0220881	0.0220127	0.0221137	0.0221264	0.0215755	0.0208447	0.0210812	0.0222191	0.0223704	0.0217115	0.0212854	0.0214176	0.0215504	0.021094	0.020751	0.0212829	0.0219416	0.0216158	0.0208218	0.0214004	0.0221133	0.0209533	0.0201157	0.0213562	0.0225826	0.0220422	0.0209125	0.0205675	0.0214686	0.0217128
2	R. japonica var. uzenensis	Lower	0.0107061	0.0107208	0.0106454	0.010555	0.0104974	0.0105784	0.0107577	0.0108555	0.0108341	0.0106276	0.0104158	0.0105628	0.0109604	0.0110955	0.0107282	0.0103896	0.0105883	0.010823	0.0106421	0.0105082	0.0104403	0.00978744	0.00901053	0.00957462	0.0110489	0.0112959	0.0109195	0.0107963	0.0109553	0.0109835	0.0104189	0.0100142	0.0105521	0.0111152	0.0104347	0.00936267	0.0103368	0.0115246	0.010247	0.00923691	0.0104127	0.0114341	0.0107023	0.00958475	0.00934628	0.0103044	0.0106535
2	R. japonica var. uzenensis	Lower	0.0205293	0.0202933	0.0201696	0.0201827	0.0203192	0.020569	0.0206457	0.0205073	0.0204188	0.0202977	0.0201962	0.0204253	0.0208288	0.0209857	0.0208139	0.0206628	0.0207107	0.0206305	0.0204165	0.0203911	0.0202534	0.0195666	0.0189461	0.0196436	0.0209873	0.02091	0.0202073	0.0199715	0.0203117	0.020594	0.0201806	0.0197938	0.0202129	0.020664	0.0201322	0.0195043	0.0207126	0.0215395	0.0200454	0.019145	0.0204208	0.0214102	0.0206879	0.0195913	0.0193535	0.0202015	0.0202211
2	R. japonica var. uzenensis	Lower	0.0186402	0.0184692	0.0184355	0.018554	0.0187874	0.0190368	0.0190494	0.0189274	0.018992	0.0191315	0.0191908	0.0193344	0.0196134	0.0196513	0.0192473	0.0189625	0.0190969	0.019079	0.0188306	0.0188576	0.018808	0.0181079	0.017532	0.0185062	0.0201014	0.020116	0.0195911	0.0194159	0.0194782	0.0194958	0.0191164	0.0190592	0.0199409	0.0205024	0.0197018	0.0188465	0.0199954	0.0207515	0.0192338	0.0185354	0.0200971	0.0210187	0.0199385	0.0185658	0.0184207	0.0196069	0.0196204
2	R. japonica var. uzenensis	Lower	0.029602	0.029439	0.0292396	0.0291364	0.0291371	0.0292486	0.0293417	0.0292837	0.0291855	0.0291646	0.0293477	0.0297193	0.0299912	0.0299238	0.0295298	0.0292562	0.0293758	0.0294294	0.0292769	0.0292305	0.0289998	0.0282953	0.0278069	0.0285781	0.0297532	0.0295648	0.028995	0.0289581	0.0291954	0.0290829	0.0285202	0.0284149	0.0291379	0.0295638	0.0290507	0.0286241	0.0296877	0.0301574	0.0287639	0.0281147	0.0293361	0.0300924	0.0292734	0.0281608	0.0279827	0.028873	0.0286857
2	R. japonica var. uzenensis	Lower	0.0188386	0.0187126	0.0186139	0.0186071	0.018636	0.0187259	0.0188527	0.018833	0.0187282	0.0187678	0.0190821	0.0195336	0.0197727	0.0195413	0.0189388	0.0186341	0.0189445	0.0191345	0.0189464	0.0189156	0.0187704	0.0179445	0.0172553	0.0182208	0.0199234	0.0199806	0.0192839	0.0189575	0.0192289	0.0194916	0.019081	0.0188537	0.019396	0.0196035	0.018702	0.0178071	0.0189506	0.0200201	0.0188548	0.0182643	0.0196076	0.0202497	0.0191866	0.0180067	0.0179366	0.019017	0.018996
2	R. japonica var. uzenensis	Lower	0.0223806	0.0222876	0.0222558	0.0223112	0.0222987	0.0222904	0.022308	0.0223626	0.022418	0.0222853	0.0222549	0.0227055	0.0232266	0.0231915	0.0227578	0.0226704	0.0230536	0.0231542	0.0228923	0.0228371	0.022631	0.0217871	0.0213083	0.0226139	0.0242601	0.0239155	0.0230627	0.0228907	0.0231659	0.0231521	0.0225884	0.02257	0.023717	0.0245074	0.0237827	0.0230191	0.0243165	0.0250695	0.0235041	0.0227013	0.0238712	0.0244252	0.0234763	0.0225468	0.0226568	0.023568	0.0232068
2	R. japonica var. uzenensis	Lower	0.0201063	0.0198054	0.0196746	0.0198041	0.02005	0.0203129	0.0203496	0.0201934	0.0201878	0.0202929	0.0204695	0.0207933	0.0209925	0.0207881	0.0203198	0.0201574	0.0204771	0.0206209	0.0204916	0.0206091	0.020486	0.0194961	0.0186845	0.0197707	0.0216401	0.0215578	0.0206726	0.0203789	0.0207253	0.0209833	0.0206355	0.0205866	0.0214077	0.0217875	0.0208547	0.0199423	0.0209952	0.0217592	0.0204632	0.0199676	0.0213888	0.0220071	0.0210467	0.0201908	0.0204312	0.0212413	0.0205345
2	R. japonica var. uzenensis	Lower	0.0206887	0.0206964	0.020621	0.0205946	0.0206861	0.0209173	0.0211133	0.0210831	0.0209349	0.0207929	0.0208224	0.0211769	0.0216268	0.0217312	0.0214818	0.0214264	0.0216713	0.0217473	0.0217612	0.0218749	0.0215111	0.0206182	0.0203667	0.0218907	0.0235256	0.0231481	0.0222873	0.0220515	0.0222347	0.0221108	0.0216109	0.0218871	0.0231536	0.0237796	0.0230186	0.0222973	0.023328	0.0236964	0.0222067	0.0219797	0.0238336	0.0244115	0.0230756	0.0219648	0.0222244	0.0231149	0.0222837
2	R. japonica var. uzenensis	Lower	0.0287571	0.0286101	0.0286491	0.0288053	0.0289775	0.0290348	0.0288843	0.0286851	0.0286193	0.0286161	0.0285131	0.0282735	0.0280337	0.0279133	0.027774	0.0276103	0.0275857	0.027577	0.0275404	0.0276526	0.027665	0.0272896	0.0269045	0.0271364	0.0277169	0.027772	0.0275529	0.0272831	0.0269083	0.0265332	0.0261971	0.0261009	0.0264093	0.026585	0.0260719	0.0253889	0.0257872	0.0264734	0.0259657	0.0253637	0.025707	0.0262825	0.0261528	0.0257243	0.0257397	0.0262941	0.0262673
2	R. japonica var. uzenensis	Lower	0.0124053	0.0124959	0.0125539	0.0125218	0.0124755	0.0125215	0.0125533	0.0124108	0.0122338	0.0121617	0.0121696	0.0122548	0.0124845	0.0127484	0.0126119	0.0122205	0.0122084	0.0124094	0.0124118	0.0124894	0.0124742	0.0118365	0.0111779	0.0117993	0.0131094	0.0131181	0.0124709	0.0120694	0.0120002	0.0119146	0.0114508	0.0112744	0.0119497	0.0124516	0.0117734	0.0108799	0.0118253	0.0128707	0.0118572	0.0112507	0.0124867	0.0132707	0.0123409	0.0110885	0.010912	0.0120625	0.0124868
2	R. japonica var. uzenensis	Lower	0.0224707	0.022176	0.0219864	0.0220327	0.0221205	0.0221135	0.0220717	0.0220321	0.022014	0.0219596	0.0218136	0.0217131	0.0218474	0.022033	0.0218178	0.0214695	0.0215021	0.0215143	0.0213611	0.021677	0.0219959	0.0213618	0.0204128	0.0207635	0.0221322	0.0222092	0.0214842	0.0210768	0.0211055	0.0210396	0.0203817	0.0199444	0.0205258	0.0210634	0.0202598	0.0190399	0.0199789	0.0213769	0.0202562	0.0192509	0.0204218	0.021508	0.0208603	0.0198255	0.0196829	0.0207699	0.0212165
2	R. japonica var. uzenensis	Lower	0.0173773	0.0172976	0.017181	0.0171423	0.0171894	0.0172638	0.0172192	0.0169891	0.0167656	0.0166663	0.016686	0.0168093	0.0169647	0.0170062	0.0167041	0.0163423	0.016431	0.016608	0.0165905	0.0168902	0.0171586	0.0165385	0.0156273	0.0160415	0.0174622	0.017506	0.016694	0.0160725	0.0157778	0.0156806	0.0153679	0.0152471	0.015965	0.0166325	0.0160363	0.0150992	0.0163443	0.0177971	0.0164789	0.01518	0.0160728	0.0170735	0.016419	0.0152981	0.0151853	0.0163992	0.0166792
2	R. japonica var. uzenensis	Lower	0.0406354	0.0405816	0.0405231	0.0404732	0.0404716	0.0403505	0.0401433	0.0400971	0.0402055	0.0401916	0.0399655	0.0397623	0.0398351	0.0399766	0.039675	0.0392273	0.0392621	0.0394324	0.0394055	0.0395413	0.0396053	0.0390531	0.0383212	0.0385682	0.0395691	0.0395659	0.0389475	0.0384718	0.0381701	0.0378726	0.0373552	0.0370837	0.037572	0.0379526	0.037232	0.0362649	0.0371288	0.0383582	0.0374156	0.0363222	0.036856	0.0375582	0.0370096	0.0360776	0.0358959	0.0368709	0.0374652
2	R. japonica var. uzenensis	Lower	0.0138571	0.0136068	0.0134614	0.0135738	0.0137387	0.0138026	0.0137587	0.0136592	0.0136049	0.0135721	0.0135245	0.0135129	0.0135937	0.0136866	0.0134732	0.0130975	0.0130186	0.0130997	0.0132247	0.0136717	0.0139406	0.0132969	0.0123965	0.0127983	0.0140806	0.0139867	0.0132458	0.0129401	0.0129684	0.0128277	0.0121629	0.0117368	0.0123285	0.0129313	0.0122105	0.0110375	0.0120886	0.0138079	0.0129132	0.0117031	0.0123197	0.01322	0.0127026	0.0116779	0.0115166	0.0127574	0.0134484
2	R. japonica var. uzenensis	Lower	0.0144713	0.0144129	0.014383	0.0144286	0.0144186	0.0142813	0.0140491	0.0138905	0.0139953	0.0141088	0.0139661	0.013817	0.0139678	0.0142157	0.0140236	0.0136819	0.0138974	0.0142266	0.0141481	0.0141649	0.0141831	0.0135323	0.0127586	0.0132973	0.0145952	0.0144926	0.0138089	0.013596	0.0137508	0.0137265	0.0130828	0.0125478	0.0129813	0.013514	0.0129494	0.0122549	0.0134735	0.0144796	0.0131534	0.0122036	0.0133301	0.0144441	0.0138925	0.0128088	0.0127337	0.0140583	0.0144396
2	R. japonica var. uzenensis	Lower	0.0158021	0.0156464	0.0154905	0.0155944	0.0158559	0.0159462	0.0158254	0.0157174	0.0157302	0.0157283	0.0156187	0.0154949	0.0155767	0.0158196	0.0156731	0.015204	0.0151081	0.0153319	0.0155266	0.0158567	0.0158909	0.0150579	0.0142102	0.0148958	0.0163666	0.0163246	0.0156139	0.0152426	0.0152154	0.015136	0.0145437	0.0141836	0.0149675	0.0157969	0.0151203	0.013937	0.0148396	0.0161859	0.0152257	0.0143446	0.0152411	0.0159832	0.0152508	0.0141752	0.0140403	0.0151382	0.0154001
2	R. japonica var. uzenensis	Lower	0.0115165	0.011509	0.0113085	0.0112588	0.011423	0.0115437	0.0114496	0.01133	0.0114099	0.0115138	0.011508	0.0115912	0.0118261	0.0118771	0.0115009	0.0111555	0.0112264	0.0113186	0.0113794	0.0117265	0.0117556	0.0110391	0.0106377	0.0118543	0.0133081	0.0128694	0.0120024	0.0118509	0.0120926	0.0119677	0.0112851	0.0110685	0.0118806	0.0124463	0.0117259	0.0109525	0.0122635	0.013343	0.012074	0.0113471	0.0125652	0.0132669	0.0123242	0.0112875	0.0115454	0.0128695	0.0126797
2	R. japonica var. uzenensis	Lower	0.0292024	0.0291203	0.0289777	0.028893	0.0289748	0.0290803	0.0289506	0.0287065	0.0286233	0.0286473	0.0287133	0.0289173	0.0291567	0.0291154	0.0287159	0.0284893	0.0288377	0.0292082	0.0292261	0.0292334	0.0289919	0.0281197	0.0273821	0.0280343	0.0293096	0.0292255	0.0286037	0.0283479	0.028324	0.0281243	0.0275842	0.0274171	0.0281267	0.0285632	0.0277088	0.0267692	0.0278743	0.0289462	0.0277168	0.0268108	0.0278649	0.0287477	0.0280351	0.0269631	0.0269354	0.0281547	0.0283849
2	R. japonica var. uzenensis	Lower	0.0113723	0.0115586	0.0116321	0.0116081	0.0115842	0.0115304	0.0114002	0.0112368	0.0111971	0.0111358	0.0108717	0.0107184	0.010945	0.0112421	0.0111716	0.0109229	0.0108073	0.0105821	0.0103401	0.0106904	0.0111576	0.0105211	0.00915565	0.00898924	0.0103439	0.0107291	0.010271	0.0101355	0.0105485	0.0108745	0.0102561	0.00946505	0.00980427	0.0105368	0.0100389	0.00894188	0.00980019	0.0111784	0.00990455	0.00838304	0.0092681	0.0107879	0.0103923	0.00890988	0.00808825	0.00929241	0.0105284
2	R. japonica var. uzenensis	Lower	0.0163321	0.016404	0.0164337	0.0165146	0.0165324	0.0163311	0.016068	0.0159847	0.0161199	0.0161561	0.0159011	0.0157105	0.0159312	0.0162604	0.0161588	0.0158406	0.0157033	0.0155173	0.0153381	0.0156648	0.0159947	0.015243	0.0138873	0.0138296	0.0151463	0.0154067	0.01502	0.0149171	0.0150286	0.0150316	0.014367	0.0136914	0.0142547	0.0153613	0.01514	0.0139904	0.0146576	0.0160035	0.0146985	0.0130338	0.0137333	0.0151101	0.014664	0.013331	0.0127684	0.0139918	0.0150271
2	R. japonica var. uzenensis	Lower	0.0295053	0.0295997	0.029649	0.0295921	0.0294651	0.0293292	0.0291271	0.0288639	0.0287802	0.0288542	0.0288714	0.0288313	0.0288285	0.0288936	0.0288161	0.0285476	0.0283001	0.0280133	0.0277767	0.0280583	0.0284173	0.0279311	0.0271383	0.0273552	0.0281634	0.027951	0.0273032	0.0270398	0.0273532	0.0276882	0.0272008	0.0266092	0.0270676	0.0277764	0.0273646	0.026484	0.0269494	0.0276419	0.0265234	0.0253045	0.0258304	0.0268809	0.0265606	0.0254645	0.0248574	0.0255717	0.0262182
2	R. japonica var. uzenensis	Lower	0.016186	0.0163163	0.0163388	0.0162944	0.016204	0.015992	0.0157593	0.0156482	0.0156269	0.0154987	0.0152502	0.0151763	0.0154992	0.0158968	0.0158017	0.0154332	0.0152678	0.015026	0.0146678	0.0149065	0.0154356	0.0149477	0.0136296	0.0132814	0.0143625	0.0146846	0.014302	0.0141974	0.0145667	0.0149635	0.0144729	0.0136295	0.0139478	0.0149615	0.0147206	0.0135987	0.0141694	0.0153618	0.0140937	0.0124324	0.0130348	0.014544	0.0144308	0.0133128	0.0126615	0.0136506	0.0147382
2	R. japonica var. uzenensis	Lower	0.0314227	0.0316201	0.0317349	0.0316993	0.0315491	0.0313741	0.0311987	0.0310629	0.0310443	0.0309237	0.0306345	0.0305235	0.0307422	0.0310072	0.0309379	0.030721	0.0306501	0.0304042	0.0300781	0.0302937	0.0305446	0.029841	0.0287857	0.0289742	0.0300684	0.0299395	0.0292318	0.0290016	0.0292685	0.029468	0.0289738	0.0284472	0.0288963	0.0295551	0.0290421	0.028036	0.0286671	0.0296398	0.0285347	0.0274178	0.0282017	0.0291536	0.0285298	0.0273627	0.0269672	0.0279619	0.0286013
2	R. japonica var. uzenensis	Lower	0.0293216	0.0292594	0.0291919	0.0291836	0.0291291	0.0289058	0.0286125	0.0284845	0.0285828	0.02857	0.0283901	0.0283657	0.0285498	0.0287162	0.0285815	0.0282527	0.0280075	0.0277582	0.0276428	0.02796	0.0280918	0.0273858	0.0265491	0.0268441	0.0278134	0.0277555	0.0273133	0.0273467	0.0278378	0.028082	0.0273439	0.0265339	0.0270032	0.0278735	0.0274568	0.0264842	0.0270988	0.027952	0.026713	0.0254028	0.0260673	0.0271415	0.0264759	0.0250682	0.0246034	0.0257685	0.0265759
2	R. japonica var. uzenensis	Lower	0.0247728	0.0248907	0.0249101	0.024817	0.0247517	0.0247577	0.024628	0.0244058	0.0244308	0.0245403	0.0244314	0.0243161	0.0244928	0.024792	0.0247089	0.0243715	0.0241892	0.0239518	0.0237243	0.0240364	0.0243525	0.023709	0.022775	0.0230835	0.0240718	0.0238731	0.0233057	0.0231662	0.0234444	0.0237843	0.0234943	0.0230423	0.0234622	0.0241663	0.0237141	0.0226532	0.02314	0.0240433	0.0229559	0.0218773	0.0227784	0.0239158	0.0234063	0.0222931	0.0219414	0.0227824	0.0230621
2	R. japonica var. uzenensis	Lower	0.0270429	0.0272074	0.0272481	0.0272004	0.0271097	0.0269975	0.0269037	0.0269203	0.0270517	0.0269701	0.0266353	0.0265126	0.0267905	0.0270708	0.0269342	0.0266472	0.0265666	0.026464	0.0263951	0.0267298	0.0268736	0.0260538	0.0250695	0.0255655	0.0268805	0.0267013	0.0260254	0.0259741	0.0263812	0.026642	0.0261939	0.0257817	0.0263069	0.0268528	0.0262356	0.0252564	0.0259254	0.02676	0.0255676	0.0246303	0.0257714	0.026988	0.0264257	0.0252383	0.0248991	0.0258886	0.0262675
2	R. japonica var. uzenensis	Lower	0.0308861	0.0310439	0.0310887	0.0310495	0.0310202	0.0309704	0.0307783	0.0305361	0.0305104	0.0305862	0.0305856	0.030633	0.0308473	0.0310645	0.0309635	0.0307604	0.0306721	0.0304118	0.0302486	0.0306082	0.0307307	0.0298543	0.0288931	0.0293704	0.0304745	0.0302354	0.0296553	0.029614	0.0299384	0.0300746	0.029573	0.0292273	0.0299281	0.0306426	0.0300217	0.0290442	0.0297421	0.0304379	0.0291659	0.0283279	0.0295711	0.0306047	0.0297328	0.0284232	0.02825	0.0293547	0.0295079
2	R. japonica var. uzenensis	Lower	0.0228465	0.022891	0.0229035	0.022951	0.022871	0.0226885	0.0225083	0.0222977	0.0222218	0.0223028	0.0223308	0.0223421	0.022535	0.0227565	0.0226097	0.0223436	0.0222756	0.0220943	0.0219549	0.0223193	0.0225318	0.0217486	0.0207412	0.021104	0.0222508	0.0221207	0.021559	0.0214747	0.0218557	0.022181	0.0217754	0.0213741	0.0219468	0.0226743	0.0223108	0.0215369	0.0221987	0.0227731	0.0214135	0.0204815	0.0215787	0.022548	0.0218428	0.0206668	0.0203118	0.0211893	0.0215183
0	R. japonica var. japonica	Lower	0.0234199	0.0235418	0.0235179	0.0234219	0.0233928	0.0233388	0.0232417	0.0231663	0.0230671	0.0229025	0.0227507	0.0227233	0.0228125	0.0228667	0.0227482	0.0226203	0.0227222	0.0228653	0.0228576	0.0228822	0.0228111	0.0222	0.0212852	0.0211916	0.0221432	0.0224303	0.0220627	0.0218539	0.0219348	0.0218466	0.021249	0.0208627	0.0212873	0.0216698	0.0210298	0.0198261	0.0199646	0.021021	0.0204643	0.0193704	0.0194712	0.0202539	0.0202198	0.019465	0.0188248	0.0191707	0.0197023
0	R. japonica var. japonica	Lower	0.0374521	0.0375222	0.0376472	0.0376713	0.0375991	0.0375007	0.037358	0.0371366	0.0370021	0.0369438	0.0367175	0.0364124	0.0363077	0.0363795	0.0363579	0.0362324	0.0363149	0.0365659	0.036587	0.0364991	0.0364915	0.0360585	0.0351261	0.0347894	0.035509	0.035695	0.0352717	0.0349682	0.0349369	0.0348813	0.0342724	0.0336059	0.0338118	0.0343533	0.0340022	0.0330284	0.0332351	0.0341372	0.0334321	0.0322127	0.0321101	0.0327546	0.0326616	0.0317727	0.0310556	0.0315762	0.0322117
0	R. japonica var. japonica	Lower	0.0181165	0.0182515	0.0182919	0.0180955	0.0178826	0.017875	0.0180038	0.0180717	0.018021	0.0178347	0.0175098	0.0173062	0.0174435	0.0176141	0.0174678	0.0172579	0.0173634	0.0175943	0.0176959	0.0178729	0.0179147	0.0172533	0.0162889	0.0163738	0.0175673	0.0177847	0.0171519	0.0167941	0.0170268	0.0172301	0.0167273	0.0161423	0.0163339	0.0168558	0.0165776	0.0157044	0.0161229	0.0171162	0.0163535	0.015249	0.0154478	0.016243	0.0160962	0.0152065	0.0147134	0.0155025	0.016026
0	R. japonica var. japonica	Lower	0.0268837	0.0269352	0.0268215	0.0267499	0.0267432	0.0266069	0.0264075	0.0263516	0.0264174	0.026354	0.02615	0.0261422	0.0263283	0.0262655	0.0258949	0.0256997	0.0259706	0.0263576	0.0264941	0.0265227	0.026378	0.0256409	0.0246659	0.0247655	0.0259336	0.0261106	0.0255663	0.0252977	0.0254338	0.0254605	0.0248142	0.0242651	0.0247027	0.0252063	0.0245801	0.0234649	0.0238883	0.024911	0.0241388	0.0230629	0.0230859	0.0235347	0.0234025	0.0227125	0.0221207	0.0226565	0.0234242
0	R. japonica var. japonica	Lower	0.0199337	0.0201263	0.02014	0.0200027	0.0198796	0.0198859	0.0199131	0.0197657	0.019582	0.0195039	0.0193755	0.0192516	0.0193462	0.0195005	0.0194221	0.019332	0.0195357	0.0196633	0.0194798	0.01947	0.019529	0.0188571	0.0177038	0.0176376	0.0189493	0.0193399	0.0189303	0.0187745	0.0188665	0.0187279	0.017952	0.0172322	0.0175976	0.0183021	0.0177741	0.0164522	0.0167881	0.0181443	0.0174471	0.0161225	0.0161874	0.0170134	0.0169531	0.0160751	0.0154783	0.016413	0.0173291
0	R. japonica var. japonica	Lower	0.040426	0.0403593	0.0402519	0.0401342	0.0399294	0.0397017	0.0396686	0.0396539	0.0394613	0.0392208	0.0390128	0.0389663	0.0390824	0.0390509	0.0387878	0.0385381	0.0385832	0.0388043	0.0388435	0.0388814	0.0389753	0.0384358	0.0371877	0.0365485	0.0374291	0.0379233	0.0373855	0.0367396	0.0366387	0.0368477	0.0364476	0.0356676	0.0355728	0.0360358	0.0358086	0.0347217	0.0346112	0.0355811	0.0349362	0.0333959	0.0330904	0.034141	0.0345397	0.0337904	0.0328708	0.0333024	0.0342414
0	R. japonica var. japonica	Lower	0.0278088	0.027752	0.0276424	0.027569	0.0275442	0.0275211	0.0274584	0.0273461	0.0272985	0.0271956	0.026848	0.0265821	0.0266884	0.0269327	0.0269645	0.0268264	0.0268967	0.0271111	0.027061	0.0269715	0.0269856	0.026391	0.0251387	0.0247428	0.0259946	0.0265702	0.0259484	0.0252744	0.0251921	0.0253449	0.0249047	0.0242952	0.0244367	0.0247981	0.0242234	0.0229781	0.0231134	0.0244612	0.0241219	0.0229133	0.022769	0.0235983	0.0236837	0.0228532	0.0221703	0.0228771	0.0238637
0	R. japonica var. japonica	Lower	0.0226423	0.0226773	0.0227606	0.0228231	0.0226518	0.0223791	0.0223426	0.0224151	0.0223968	0.0222607	0.0219527	0.021684	0.0217314	0.0218923	0.0217281	0.0213543	0.0213464	0.0216455	0.0216792	0.0216219	0.0217137	0.0212016	0.019831	0.0191523	0.0202994	0.0209128	0.0203715	0.0198126	0.0197836	0.0201044	0.0198629	0.0192449	0.0193857	0.0198979	0.0193289	0.0177963	0.0177387	0.0192702	0.0188668	0.0172656	0.0168899	0.0179854	0.0183745	0.0174927	0.016529	0.0172914	0.0186914
0	R. japonica var. japonica	Lower	0.0226675	0.0226841	0.0225326	0.0224526	0.0224522	0.0223733	0.022266	0.0221295	0.0219891	0.0218608	0.0215423	0.0211224	0.0210248	0.0212884	0.0214258	0.0213257	0.0214162	0.0215869	0.0214147	0.0213176	0.0215131	0.0210708	0.0196674	0.0187459	0.0196156	0.0203373	0.0200945	0.0197045	0.0196217	0.0197318	0.0193092	0.0184681	0.0182226	0.0186072	0.0183152	0.0171176	0.0172942	0.0189884	0.0186613	0.0169484	0.0164219	0.01749	0.0177854	0.0168311	0.0158185	0.0163506	0.0176568
0	R. japonica var. japonica	Lower	0.0186078	0.0187669	0.0187796	0.0185621	0.0183366	0.0182627	0.0183068	0.0183204	0.018235	0.0180719	0.0178217	0.0175886	0.017575	0.017751	0.0177043	0.0173496	0.0171821	0.0172927	0.0173411	0.017501	0.0177136	0.017138	0.0157571	0.0151369	0.0161207	0.0165642	0.0161403	0.0158242	0.0159383	0.0161853	0.0155825	0.0143784	0.0141197	0.0148418	0.0146645	0.0132944	0.0133191	0.0149074	0.0144277	0.0127584	0.01244	0.0136245	0.014084	0.0131678	0.0119827	0.0126328	0.0141898
0	R. japonica var. japonica	Lower	0.0412097	0.0412475	0.0411059	0.0409473	0.0408426	0.0408195	0.0408708	0.0407976	0.0404663	0.0401064	0.0400365	0.0402095	0.0403319	0.040295	0.0402199	0.0401897	0.0401249	0.0399616	0.0398651	0.0399851	0.0399779	0.0394469	0.0387958	0.0388507	0.0394929	0.0396133	0.0392756	0.0389307	0.038803	0.038793	0.0385851	0.0383343	0.0383842	0.0386362	0.0385891	0.0382899	0.0384897	0.0385074	0.0376127	0.0370494	0.0376889	0.038449	0.0383524	0.0379202	0.0378517	0.0382335	0.0381852
0	R. japonica var. japonica	Lower	0.0312091	0.0312626	0.0312182	0.0311788	0.0312179	0.0312838	0.0313129	0.0312061	0.0309857	0.0308569	0.0309208	0.0310238	0.0310106	0.0308459	0.0305667	0.0304321	0.0305802	0.0306878	0.0307006	0.0308616	0.030739	0.0299415	0.0292633	0.0299295	0.0312146	0.0311162	0.0303408	0.0299615	0.0301048	0.0302325	0.0298439	0.0295352	0.0298597	0.0301869	0.0298236	0.0293355	0.0301822	0.0307839	0.0294558	0.0284118	0.0291091	0.0298797	0.0294882	0.0288299	0.0288735	0.0296838	0.0296856
0	R. japonica var. japonica	Lower	0.022508	0.0225022	0.0222922	0.0222045	0.0223739	0.0225718	0.0225772	0.0224291	0.0222306	0.0220795	0.022189	0.0225266	0.0228056	0.0228493	0.0226148	0.0223672	0.0223329	0.0223229	0.0223539	0.0225815	0.0225187	0.0218686	0.0215127	0.0225396	0.0239019	0.0237236	0.0229026	0.0225489	0.0228564	0.0230968	0.0227093	0.022499	0.0230158	0.0233292	0.0226604	0.0220183	0.0230206	0.0235661	0.0222129	0.0215717	0.0227054	0.0232979	0.0224747	0.021704	0.0219324	0.0226163	0.0221846
0	R. japonica var. japonica	Lower	0.0230569	0.0230772	0.0229452	0.0228951	0.0229861	0.023048	0.0229717	0.0228439	0.0227582	0.0226638	0.0226742	0.0229105	0.0231743	0.0231459	0.0228417	0.0227813	0.0230811	0.0232479	0.0233375	0.0235264	0.0232439	0.02234	0.0218964	0.0231295	0.0246486	0.0242591	0.0233158	0.0230795	0.0233912	0.0234497	0.0230363	0.0231485	0.0241528	0.0247533	0.0241488	0.0235227	0.0244229	0.0245631	0.0229346	0.0225203	0.0240686	0.0245899	0.0235313	0.022704	0.0231251	0.0242539	0.0239241
0	R. japonica var. japonica	Lower	0.008416	0.00850291	0.00861442	0.00880204	0.00882435	0.00859726	0.00845312	0.00850288	0.00849183	0.00834858	0.00842612	0.00888161	0.00931762	0.00930995	0.00896843	0.0089064	0.00928068	0.00949195	0.00952603	0.00978858	0.00970004	0.00883783	0.0085004	0.0101697	0.0120141	0.0115103	0.0102681	0.00979503	0.0101671	0.0103744	0.00997191	0.0101845	0.0113781	0.0119949	0.0113411	0.0107745	0.0117327	0.011739	0.00999599	0.00958769	0.0111696	0.011746	0.0106827	0.00974377	0.0100789	0.0111753	0.0107053
0	R. japonica var. japonica	Lower	0.0272808	0.0274972	0.0275528	0.0274725	0.0274194	0.0275012	0.027593	0.0275929	0.0275355	0.0274572	0.0276037	0.0280708	0.0284256	0.0281772	0.0275665	0.0274888	0.0280645	0.0284075	0.0283736	0.0283225	0.0278546	0.0269448	0.0268502	0.0286506	0.030407	0.0299095	0.0287841	0.0284503	0.0289568	0.0293134	0.0290093	0.0290866	0.029969	0.0303069	0.029402	0.0286819	0.0297185	0.0299949	0.0285021	0.0282379	0.0297568	0.0299864	0.0286048	0.0276962	0.0282501	0.0291959	0.0283042
0	R. japonica var. japonica	Lower	0.0445038	0.0443474	0.0441443	0.0441705	0.044339	0.0444457	0.0444208	0.0443317	0.0442223	0.0441565	0.044351	0.044782	0.0449764	0.0446331	0.0442059	0.0442708	0.0446238	0.0447745	0.0447677	0.0445045	0.0437211	0.0430775	0.0436943	0.0455406	0.0462601	0.0453112	0.0445429	0.0444536	0.0447416	0.044712	0.0445306	0.0451811	0.0462612	0.0463288	0.045481	0.0451258	0.0456212	0.044874	0.0436511	0.0440931	0.0453123	0.0446735	0.0432618	0.0429511	0.0438499	0.0442702	0.0427276
0	R. japonica var. japonica	Lower	0.0277132	0.0277091	0.0276195	0.0277748	0.0281269	0.0282939	0.0281934	0.0280735	0.0280532	0.0280468	0.0282699	0.0288446	0.0292577	0.0290367	0.0285167	0.0285304	0.0291123	0.0294462	0.0294529	0.0293514	0.0286901	0.0276985	0.0279039	0.030253	0.0320736	0.0312771	0.0301453	0.0300173	0.0305481	0.0305683	0.0300669	0.030546	0.0319739	0.032345	0.0312604	0.0307264	0.0321592	0.0321201	0.0302218	0.0302282	0.0321134	0.0320357	0.0303193	0.0294936	0.0304235	0.0315825	0.0303596
0	R. japonica var. japonica	Lower	0.0371381	0.0372485	0.0372992	0.0373677	0.0374286	0.0374341	0.0373375	0.0371931	0.037075	0.0370413	0.0373928	0.0381113	0.0385207	0.0382051	0.037769	0.038055	0.03878	0.0390703	0.0390922	0.0390334	0.0382663	0.0372765	0.037805	0.040444	0.0420523	0.0408055	0.0393271	0.039147	0.039929	0.040139	0.0397394	0.0404156	0.0418923	0.042065	0.0410752	0.0410393	0.0424711	0.0417505	0.0397929	0.0402626	0.042277	0.0417103	0.0396576	0.0389539	0.0401251	0.0411808	0.0396836
0	R. japonica var. japonica	Lower	0.0196006	0.0196535	0.0195603	0.0196831	0.0200873	0.0203502	0.0202175	0.0200257	0.0199464	0.0197868	0.0198894	0.0205646	0.0212427	0.0212082	0.0207806	0.0209603	0.021687	0.0219864	0.0219725	0.0220032	0.0212932	0.0201138	0.0205737	0.0236477	0.0257228	0.0244966	0.0229746	0.0227397	0.023409	0.02374	0.0236049	0.0244328	0.0260806	0.0265387	0.0254911	0.0250003	0.0263819	0.0258701	0.023606	0.0238814	0.0264188	0.0264575	0.0243181	0.023187	0.0242435	0.0256079	0.0241588
0	R. japonica var. japonica	Lower	0.0237276	0.0237966	0.0236688	0.0234599	0.023296	0.0232399	0.0232047	0.0230031	0.0228437	0.022833	0.0226789	0.0225	0.0225689	0.0225456	0.022154	0.0219036	0.0221019	0.0221123	0.021778	0.0217668	0.021884	0.021367	0.0206138	0.0209507	0.0220302	0.0218171	0.0210216	0.0207846	0.0210546	0.021363	0.0212353	0.0210182	0.0214027	0.0218199	0.0212584	0.0205403	0.0215669	0.0225135	0.0211652	0.0197859	0.0203114	0.0212626	0.0208721	0.0199877	0.0197031	0.0204444	0.0208841
0	R. japonica var. japonica	Lower	0.0279753	0.0278848	0.0277979	0.0277066	0.0275593	0.0274423	0.0273129	0.0271284	0.0270786	0.0271616	0.0272145	0.0272409	0.0271265	0.0267796	0.0264866	0.0265007	0.0266107	0.0263549	0.0259609	0.0259673	0.0259864	0.0256208	0.0255067	0.0261672	0.0265862	0.026036	0.0255404	0.0255826	0.0258995	0.0260189	0.0257694	0.0256025	0.0258936	0.0261332	0.0256844	0.0252141	0.0256867	0.0259371	0.0252972	0.024977	0.0252776	0.0252034	0.0245829	0.0241255	0.0242054	0.0244804	0.0242043
0	R. japonica var. japonica	Lower	0.0167792	0.0166656	0.0165903	0.0166214	0.0167004	0.0167514	0.0167633	0.0167154	0.0165779	0.0162618	0.0159104	0.0157894	0.015866	0.0160111	0.0160327	0.0158952	0.0158462	0.0157796	0.0156241	0.0158355	0.0161096	0.0155602	0.0146979	0.0151035	0.0163792	0.0163039	0.0156137	0.0153563	0.0154605	0.0156184	0.0154364	0.0152292	0.0154084	0.0153482	0.0145554	0.0138561	0.0148924	0.0159452	0.0148619	0.0137985	0.0144194	0.0153691	0.0152683	0.0146932	0.0145798	0.0152615	0.0152572
0	R. japonica var. japonica	Lower	0.0519434	0.0518932	0.0517722	0.0516367	0.051551	0.0515028	0.0514243	0.0512586	0.0510114	0.0507653	0.0506503	0.0506911	0.0506797	0.0504085	0.0500779	0.0500336	0.0502744	0.0505022	0.0505051	0.0502729	0.0498592	0.0494094	0.0493096	0.0498656	0.0503169	0.0500541	0.0497613	0.0496343	0.0494455	0.0492055	0.0490785	0.04911	0.0489846	0.0484266	0.0478935	0.0480029	0.0486575	0.0484724	0.0477485	0.0476683	0.0480486	0.0478334	0.0472596	0.0470214	0.047325	0.0476309	0.0470274
0	R. japonica var. japonica	Lower	0.0380631	0.0380264	0.0380587	0.038172	0.0382969	0.038322	0.0382526	0.0381679	0.0379864	0.0376144	0.0373318	0.0374142	0.0376802	0.0376949	0.0373551	0.0371017	0.0371767	0.0371659	0.0369486	0.0369538	0.0369819	0.0365592	0.036206	0.0367727	0.0374724	0.0370555	0.0364636	0.0364053	0.0365162	0.0362631	0.0357689	0.0357303	0.0361892	0.036116	0.0352699	0.034707	0.035406	0.0358723	0.0351739	0.0348181	0.0352406	0.0352318	0.034531	0.033897	0.0340164	0.0347684	0.0346779
0	R. japonica var. japonica	Lower	0.0214575	0.0214077	0.0214642	0.0215772	0.021629	0.0216375	0.0215672	0.0214366	0.021343	0.0211613	0.0208968	0.0208029	0.0209227	0.0210047	0.0208791	0.0208972	0.0212559	0.0213434	0.0210776	0.0211119	0.0211424	0.0204873	0.0198368	0.0205616	0.021884	0.0217658	0.0211372	0.0208738	0.0208333	0.0207985	0.0205565	0.0205879	0.0211344	0.0211691	0.0201853	0.0193022	0.0202571	0.0211583	0.0201071	0.0194971	0.0205064	0.0211164	0.0204809	0.0197185	0.019803	0.0207797	0.0207205
0	R. japonica var. japonica	Lower	0.0239852	0.0239049	0.0239303	0.024055	0.024217	0.0243149	0.0243076	0.0242835	0.0242201	0.0239316	0.0235832	0.0235556	0.0238608	0.0239894	0.0235921	0.0231647	0.0232027	0.0233917	0.0235229	0.0238398	0.0238954	0.0231751	0.0225585	0.0234704	0.0248688	0.0244789	0.0235147	0.0232485	0.0234693	0.0234464	0.0229505	0.0228133	0.0233989	0.0236111	0.0227564	0.0218538	0.022852	0.0239103	0.0227619	0.021911	0.0229183	0.0236789	0.0230201	0.0221838	0.0223707	0.0235851	0.0235088
0	R. japonica var. japonica	Lower	0.0254576	0.0255155	0.0255053	0.0255017	0.0254311	0.0252991	0.025224	0.0252161	0.0251506	0.0248985	0.0247155	0.0248766	0.0251626	0.0252085	0.0249607	0.0248142	0.0250275	0.025169	0.0250378	0.0251058	0.0251529	0.0245853	0.0242515	0.0255218	0.0270542	0.0266681	0.0257001	0.025249	0.0251462	0.0249683	0.02467	0.0249499	0.0258155	0.0259415	0.024895	0.0239631	0.0249339	0.0257962	0.0247387	0.0243509	0.025662	0.0261231	0.0250243	0.0240483	0.0243921	0.0256586	0.0254484
0	R. japonica var. japonica	Lower	0.0153447	0.0152637	0.0152693	0.0154219	0.0154833	0.0153653	0.0152574	0.0153259	0.015423	0.0152571	0.0150959	0.0152593	0.0154783	0.0154848	0.0153309	0.0152856	0.0154213	0.0153865	0.0152352	0.0154003	0.0154629	0.0148511	0.0144758	0.0156098	0.016906	0.0164784	0.0157028	0.0155322	0.0157306	0.0157298	0.0153451	0.0154426	0.0163021	0.0165209	0.0155607	0.0149301	0.0161433	0.0166912	0.0152988	0.0146935	0.0157798	0.0163988	0.0157765	0.0150413	0.0151792	0.0160606	0.0157644
2	R. japonica var. uzenensis	Upper	0.042319	0.0422637	0.0421847	0.0420507	0.0420776	0.0422124	0.0423107	0.0423607	0.0422745	0.0419591	0.0415597	0.0413013	0.0411926	0.0410885	0.0410121	0.0410064	0.0408753	0.0405863	0.0403269	0.0401502	0.0399754	0.0395816	0.0389835	0.0386918	0.0388992	0.038878	0.0386806	0.0386685	0.0388214	0.0389353	0.0386875	0.0382696	0.0381366	0.0381253	0.0377338	0.0371173	0.0372697	0.0377135	0.0370839	0.036237	0.0364024	0.0371378	0.0369477	0.0359239	0.0352112	0.0358284	0.0366189
2	R. japonica var. uzenensis	Upper	0.0374211	0.0372944	0.0369537	0.0365326	0.0363723	0.0365355	0.0368222	0.0370276	0.037045	0.0368719	0.0365972	0.0363746	0.0363304	0.0363867	0.0363215	0.0361184	0.0359131	0.0357355	0.035644	0.0358117	0.0358898	0.035252	0.0343086	0.03438	0.0352921	0.035094	0.0343574	0.0341935	0.0345079	0.0346073	0.0341539	0.0338585	0.0342817	0.0346613	0.0340058	0.0328925	0.0334689	0.0346274	0.0335971	0.0321904	0.0326953	0.0339964	0.0336941	0.0323023	0.0314117	0.0321902	0.0330485
2	R. japonica var. uzenensis	Upper	0.0267142	0.0267499	0.0263961	0.0259093	0.0257969	0.0259992	0.0261937	0.0262707	0.026286	0.0262386	0.0260999	0.0258998	0.0257747	0.0257557	0.0256826	0.0255988	0.0255643	0.0254751	0.0253889	0.0254164	0.0253104	0.0247082	0.0239302	0.0240396	0.0249694	0.0249557	0.024354	0.0241777	0.0244555	0.0245793	0.0241037	0.0237218	0.024282	0.0249459	0.0243681	0.0233245	0.0239566	0.024925	0.0238921	0.0227154	0.0231596	0.0240962	0.0237888	0.0227686	0.0222474	0.0229539	0.0235288
2	R. japonica var. uzenensis	Upper	0.034954	0.0351104	0.0349387	0.0345091	0.0343322	0.0344886	0.0346839	0.0347473	0.0346955	0.0345484	0.0343713	0.0342177	0.034118	0.0340785	0.0338966	0.0335752	0.0333388	0.0331779	0.0330624	0.0331232	0.0331518	0.0326193	0.0317203	0.0315891	0.0323276	0.0322904	0.0317503	0.0315505	0.0317882	0.0320338	0.0316486	0.0311747	0.0316176	0.0322868	0.0317218	0.0304847	0.0308918	0.0320324	0.0311255	0.0297258	0.0298378	0.0308153	0.030849	0.0300222	0.0294078	0.0301222	0.0308791
2	R. japonica var. uzenensis	Upper	0.0274634	0.0273224	0.0271268	0.026904	0.0269018	0.0270618	0.027149	0.0271489	0.0270816	0.0268887	0.0266399	0.026515	0.0266285	0.0267048	0.0264087	0.0260701	0.0260714	0.0261842	0.0261523	0.0261523	0.0261355	0.0255853	0.0247532	0.0249286	0.0259561	0.0258353	0.0251305	0.0249643	0.0252866	0.0253318	0.0246634	0.0242149	0.024806	0.0253721	0.0247396	0.0237488	0.0243633	0.0253084	0.0243414	0.0232265	0.0236796	0.0246385	0.0243614	0.0233308	0.0228037	0.0235072	0.0239915
2	R. japonica var. uzenensis	Upper	0.0480841	0.0478483	0.0475392	0.0472639	0.0471924	0.0473076	0.0475676	0.0478064	0.0477288	0.0473218	0.0468504	0.0465801	0.0466164	0.0467432	0.0467104	0.0465243	0.0462962	0.0461174	0.0460277	0.0460116	0.04589	0.0455042	0.0450041	0.0448062	0.0449268	0.0447299	0.0444146	0.0443458	0.0444178	0.0443409	0.0439146	0.043468	0.0434121	0.0434138	0.0428932	0.0421925	0.0424701	0.043098	0.0425612	0.0416655	0.0414981	0.0419613	0.042052	0.0415946	0.0411322	0.0413738	0.0417569
2	R. japonica var. uzenensis	Upper	0.0279964	0.0277781	0.0276456	0.0275291	0.0274941	0.0276123	0.0277551	0.0276674	0.0273549	0.0270559	0.0268481	0.0267052	0.0267554	0.0269538	0.0269306	0.0267264	0.0266632	0.0266205	0.0264586	0.0265046	0.0266227	0.0260351	0.0248272	0.0243849	0.0253002	0.025611	0.0251284	0.0248035	0.0248349	0.0248501	0.0243141	0.023703	0.0239782	0.0245985	0.0241325	0.0228984	0.0232011	0.0244979	0.0236962	0.022003	0.021832	0.0231316	0.0236029	0.0229396	0.0223261	0.0230639	0.023994
2	R. japonica var. uzenensis	Upper	0.041259	0.0411965	0.0408402	0.0404095	0.0402272	0.0403127	0.040552	0.040698	0.0405714	0.0403398	0.0400946	0.0397889	0.0396263	0.0396309	0.039411	0.0389575	0.0386343	0.038491	0.0384067	0.0385059	0.0386221	0.0381125	0.0369024	0.0361421	0.0367957	0.0372951	0.0370299	0.0366792	0.0366862	0.0368632	0.036474	0.0358711	0.0359305	0.0361816	0.0356	0.0345028	0.0349028	0.0362736	0.0355644	0.0338601	0.0335653	0.0347001	0.0349708	0.0340441	0.0331447	0.0338048	0.0349905
2	R. japonica var. uzenensis	Upper	0.0374742	0.0374533	0.0372641	0.0370288	0.0370825	0.0373141	0.0374673	0.037401	0.0371659	0.0368986	0.036586	0.0363297	0.0363246	0.0364041	0.0362889	0.0359966	0.0356831	0.0354471	0.0353267	0.0354757	0.0357187	0.0353978	0.0344861	0.033989	0.0345032	0.0346586	0.0342359	0.0339516	0.0339948	0.0341284	0.0338982	0.0336383	0.0340327	0.0344146	0.0336618	0.0323686	0.0327103	0.0338982	0.0329775	0.0313011	0.0312899	0.0324925	0.0324488	0.0312254	0.0303265	0.0312285	0.0325288
2	R. japonica var. uzenensis	Upper	0.0394289	0.0391817	0.0389002	0.0386422	0.0385572	0.0386219	0.0386801	0.0386124	0.0384686	0.0382653	0.0379034	0.0375119	0.0373843	0.03753	0.0375613	0.0373332	0.0371208	0.0369836	0.0368226	0.0369004	0.0371384	0.036716	0.0354622	0.0346517	0.0352663	0.0355762	0.0351386	0.0348601	0.0349939	0.0351286	0.0346393	0.0339868	0.0342046	0.0348241	0.0344314	0.0332418	0.0334711	0.0347374	0.0339665	0.0322858	0.0321928	0.033479	0.0335804	0.0323734	0.0314802	0.0325983	0.0340787
2	R. japonica var. uzenensis	Upper	0.0191747	0.0191185	0.0190936	0.0191055	0.0190639	0.0190317	0.0189419	0.0186714	0.0185274	0.0185666	0.0184037	0.0181423	0.0183361	0.0187629	0.0185812	0.0180985	0.0181909	0.0185	0.0183279	0.0182034	0.0183552	0.01775	0.0165362	0.0167286	0.0184373	0.0186674	0.0177991	0.0173025	0.0174827	0.0177921	0.017349	0.0168535	0.0174665	0.0181749	0.0174305	0.0161701	0.01703	0.018375	0.0172446	0.0161486	0.0170818	0.0181233	0.017581	0.0164096	0.0159406	0.0169837	0.017803
2	R. japonica var. uzenensis	Upper	0.0440384	0.0440022	0.0439858	0.0439459	0.0439411	0.0439914	0.0439317	0.043662	0.0434076	0.043258	0.0430589	0.0428881	0.0430072	0.0432771	0.0431891	0.0428274	0.0427443	0.0428655	0.0427012	0.0424534	0.042433	0.0420358	0.04104	0.0406585	0.0415314	0.0418942	0.0415501	0.0413126	0.0413505	0.0412985	0.0407184	0.0401719	0.0404466	0.0408592	0.0402887	0.0393113	0.0398913	0.0410223	0.040276	0.0392253	0.0395251	0.0403538	0.0403297	0.039541	0.0386783	0.0387771	0.0392822
2	R. japonica var. uzenensis	Upper	0.0159188	0.0158543	0.0158037	0.0158119	0.0158668	0.0159813	0.0160059	0.0158461	0.0157538	0.0157627	0.015664	0.0155373	0.0156501	0.0158204	0.0155937	0.0152402	0.0152818	0.0154514	0.0153408	0.0152977	0.0153796	0.0147647	0.0136183	0.0137054	0.0152758	0.0156586	0.0149429	0.014483	0.01478	0.0152272	0.0148688	0.0143928	0.0148656	0.0154654	0.0147569	0.0135335	0.01438	0.0157346	0.0146763	0.0136636	0.0146385	0.0157023	0.0152896	0.0142804	0.0137508	0.0143819	0.0147752
2	R. japonica var. uzenensis	Upper	0.0162092	0.0160808	0.0161005	0.0160917	0.0160365	0.0160578	0.0160251	0.0158707	0.0158713	0.0159809	0.0159385	0.0158797	0.0160411	0.0161915	0.0159008	0.0154659	0.0155127	0.0157822	0.0157381	0.0157147	0.0157698	0.0151906	0.0142179	0.0143026	0.0156172	0.0160701	0.0156249	0.0151336	0.0149851	0.0150245	0.0147143	0.0145781	0.0152344	0.0157061	0.0150329	0.014032	0.0146168	0.0155632	0.0146204	0.0136083	0.0141676	0.0151075	0.0149921	0.0142908	0.0139472	0.0146209	0.0150957
2	R. japonica var. uzenensis	Upper	0.0240793	0.0239264	0.0239516	0.0240645	0.0240911	0.0240345	0.0239565	0.0238546	0.0238879	0.0239609	0.0237765	0.0235894	0.0238315	0.0241288	0.0238588	0.0234489	0.0235947	0.0238927	0.0237756	0.0236286	0.0236167	0.0231009	0.0221273	0.0219505	0.0229232	0.0232083	0.0227012	0.0222646	0.0223484	0.022693	0.0224824	0.0220929	0.0224364	0.0228885	0.0222039	0.0209378	0.021298	0.0223986	0.021537	0.0204803	0.0212347	0.0224354	0.0223549	0.0216163	0.0211963	0.021803	0.0223952
2	R. japonica var. uzenensis	Upper	0.0338589	0.0337073	0.0335023	0.0333486	0.0333541	0.0334767	0.0334741	0.0333676	0.0334517	0.0335639	0.0333724	0.0331709	0.0333431	0.0334962	0.0330867	0.0325904	0.0327021	0.0329748	0.0327905	0.0325104	0.0323438	0.0317766	0.0310115	0.0313536	0.0327157	0.0329823	0.0323855	0.0319552	0.0320743	0.0322405	0.0317184	0.03122	0.0316093	0.0320474	0.0313656	0.0303243	0.0310521	0.031968	0.0307033	0.0296552	0.0305757	0.031545	0.0310926	0.0302044	0.0299551	0.0306685	0.0308281
2	R. japonica var. uzenensis	Upper	0.0228476	0.0227754	0.0229325	0.0231198	0.0231846	0.0231944	0.0231106	0.022883	0.0228431	0.0230177	0.0229795	0.0228093	0.0229316	0.0230395	0.0226053	0.0221022	0.0221623	0.022421	0.0223795	0.0223869	0.0224781	0.0218683	0.0208427	0.0210262	0.0223478	0.0225448	0.022017	0.0216893	0.0217562	0.0219463	0.0214829	0.0209087	0.0213362	0.0220248	0.0215065	0.0204853	0.0213476	0.0225589	0.0214437	0.0203952	0.02133	0.022454	0.0221386	0.0212435	0.0209247	0.0216322	0.0216947
2	R. japonica var. uzenensis	Upper	0.0293617	0.0292812	0.0291835	0.0292146	0.0293223	0.029321	0.0291871	0.029079	0.0291918	0.029316	0.0291279	0.0288649	0.0290028	0.0293189	0.0292043	0.0289338	0.0290536	0.0292644	0.0291383	0.0289011	0.0286718	0.0280382	0.0272719	0.027649	0.0289575	0.0291011	0.0283987	0.0278872	0.0280025	0.0283299	0.028063	0.0278059	0.0283809	0.0288891	0.0282569	0.0272989	0.0279959	0.0288945	0.0277439	0.0266592	0.0273106	0.0282034	0.0279349	0.0271441	0.0267133	0.0271909	0.0274522
2	R. japonica var. uzenensis	Upper	0.0261039	0.0261748	0.0262402	0.0263264	0.0265241	0.0267216	0.0265961	0.0261425	0.0258787	0.0260325	0.0261837	0.026119	0.0261085	0.0260427	0.0256241	0.0253257	0.0255974	0.0259138	0.0257678	0.0254646	0.0252237	0.0247579	0.0243154	0.0248706	0.0260165	0.0260225	0.0253975	0.0250987	0.0252994	0.025496	0.0252292	0.0250193	0.0254198	0.0258327	0.025361	0.0245871	0.0251085	0.0257371	0.0248317	0.0240399	0.0244028	0.0248289	0.0245947	0.0241559	0.0240402	0.0244288	0.0243473
2	R. japonica var. uzenensis	Upper	0.0338539	0.033748	0.0336395	0.0336435	0.0337794	0.0340035	0.0340123	0.0337487	0.0336548	0.0337056	0.0335622	0.0334779	0.033746	0.0339057	0.0335466	0.0331741	0.0332814	0.0335422	0.0335972	0.0335202	0.03322	0.0325493	0.0321035	0.0329043	0.0340772	0.033861	0.0331566	0.0328303	0.0329297	0.0330496	0.0327938	0.0328549	0.0337154	0.0341514	0.0333075	0.0324196	0.0332626	0.033909	0.0326585	0.0319138	0.0328937	0.0335375	0.0328427	0.0319694	0.0318675	0.0324596	0.0321913
2	R. japonica var. uzenensis	Upper	0.0261047	0.0260908	0.026057	0.0260496	0.0261986	0.0264757	0.0264638	0.0261286	0.025983	0.0259519	0.0257528	0.0257432	0.0260325	0.0260513	0.0255994	0.025298	0.0255701	0.0258717	0.025947	0.0261968	0.0261769	0.0253051	0.0244132	0.0250551	0.0265593	0.0264221	0.0254636	0.0250865	0.0253898	0.0256823	0.0255252	0.0256348	0.0264455	0.0268793	0.0261106	0.0251169	0.0256692	0.0261418	0.0248246	0.0241464	0.0253947	0.0260981	0.0252214	0.0242567	0.0242811	0.0252834	0.025378
2	R. japonica var. uzenensis	Upper	0.0161198	0.0161734	0.0162734	0.0163669	0.0164681	0.0166181	0.0165387	0.0161563	0.0158873	0.0158364	0.0158892	0.0161686	0.0165085	0.0164106	0.0158857	0.0156535	0.0160235	0.0162911	0.0162741	0.0164345	0.0163379	0.0155265	0.0148125	0.0155144	0.0168877	0.0167483	0.0159254	0.0157099	0.0162545	0.0166617	0.0162241	0.015823	0.0162219	0.0165556	0.0160232	0.0154038	0.0160072	0.0164349	0.0154948	0.0150551	0.0159652	0.0164388	0.0157617	0.0150637	0.0152813	0.0162708	0.0161401
2	R. japonica var. uzenensis	Upper	0.0329724	0.0329698	0.0328311	0.032673	0.0326446	0.0328288	0.0328788	0.032546	0.0322289	0.0320698	0.031915	0.0320317	0.0324334	0.0324899	0.0320187	0.031728	0.0320434	0.0323581	0.0323976	0.0325866	0.0324755	0.0314853	0.03051	0.0311234	0.0326303	0.0325047	0.0315408	0.0311554	0.0315256	0.0318928	0.0316077	0.0314338	0.0319952	0.0322978	0.0315168	0.0305802	0.0312974	0.0320777	0.030975	0.0301682	0.0309566	0.0314717	0.0307525	0.0298898	0.0297604	0.0305176	0.0305907
2	R. japonica var. uzenensis	Upper	0.0272265	0.0272684	0.0271479	0.0270216	0.0271896	0.0275376	0.0275739	0.0272606	0.0270483	0.0268658	0.0265726	0.0266339	0.0270936	0.0272667	0.0268825	0.0265536	0.0267436	0.0269714	0.0270171	0.0272402	0.0272585	0.0265174	0.0256744	0.0262024	0.0275566	0.0273027	0.0262421	0.0258779	0.0263835	0.0268362	0.0266428	0.0266371	0.0272044	0.0273475	0.0265406	0.0257315	0.0265776	0.0273377	0.026156	0.0252834	0.0260546	0.0266825	0.0260435	0.0251558	0.0251487	0.0261621	0.0262982
2	R. japonica var. uzenensis	Upper	0.0309118	0.0311046	0.0311003	0.0309109	0.0308511	0.0310179	0.0310676	0.0308588	0.0307114	0.0306868	0.0306537	0.0307816	0.0310138	0.0308951	0.0304267	0.0301977	0.0304451	0.030726	0.0309	0.0311369	0.0309524	0.0299901	0.0290443	0.0293834	0.0305181	0.0305619	0.0300727	0.0299577	0.0302181	0.0303241	0.0299652	0.0297823	0.0302021	0.0304211	0.0297184	0.0289048	0.0295034	0.0300857	0.0292086	0.0286947	0.0292865	0.0295233	0.0289754	0.028434	0.0286123	0.0295236	0.0295508
2	R. japonica var. uzenensis	Upper	0.0264102	0.0264562	0.0262292	0.0259669	0.0260407	0.0263719	0.0264419	0.0261487	0.0259227	0.0257596	0.025516	0.0255319	0.025854	0.0259412	0.0255706	0.0252749	0.0254147	0.025561	0.0256294	0.0260032	0.0261928	0.0254787	0.0244487	0.0246166	0.025797	0.0257835	0.0250465	0.0247552	0.0250607	0.0254092	0.0252288	0.0250931	0.0255868	0.0258503	0.0249857	0.0238558	0.0245577	0.0256599	0.024699	0.0238395	0.0247899	0.0257015	0.0251155	0.0240297	0.0236447	0.0244238	0.0246584
2	R. japonica var. uzenensis	Upper	0.0546927	0.0547345	0.0546629	0.0545444	0.0545967	0.0548147	0.0548591	0.0546607	0.0545343	0.054477	0.0542992	0.0541538	0.0541584	0.0540655	0.053722	0.053478	0.053683	0.0539925	0.0539779	0.0537222	0.0533383	0.0528501	0.0525101	0.052843	0.0535131	0.0533887	0.0528302	0.052482	0.0524393	0.0524636	0.0523002	0.0521575	0.0522949	0.0524024	0.0519689	0.0511364	0.0509367	0.0513912	0.0512868	0.0510923	0.051329	0.0513014	0.0508123	0.0504738	0.0505581	0.0507501	0.0504066
2	R. japonica var. uzenensis	Upper	0.0302819	0.0302817	0.0299183	0.0297	0.0298937	0.0301646	0.0300459	0.0296709	0.0295323	0.0294932	0.0292465	0.0291219	0.0293885	0.0296492	0.0295193	0.0293417	0.0294454	0.0294467	0.0292782	0.0293966	0.029524	0.0289604	0.0279716	0.0277996	0.0286746	0.0288238	0.0283003	0.0280757	0.0284324	0.0288562	0.0286285	0.0281311	0.0281257	0.028251	0.0276114	0.0266248	0.0269965	0.0279346	0.027308	0.0264205	0.0267118	0.0273612	0.0271316	0.0263982	0.0260052	0.0264543	0.0267459
2	R. japonica var. uzenensis	Upper	0.0146875	0.0148255	0.0148932	0.0149418	0.014981	0.0150044	0.0148852	0.0146292	0.0145337	0.0145383	0.0143957	0.014336	0.0144982	0.0145203	0.0142123	0.0140024	0.0142397	0.0144909	0.0145221	0.0147045	0.0147375	0.0140034	0.0130742	0.0134401	0.0148039	0.014896	0.0141924	0.0137824	0.0138904	0.01416	0.0140008	0.0138814	0.0145084	0.0151011	0.0144571	0.0133083	0.0138508	0.0147762	0.0137184	0.0128167	0.0137016	0.0145663	0.0140886	0.0132441	0.0131191	0.0140406	0.0143007
2	R. japonica var. uzenensis	Upper	0.0233527	0.0232109	0.0230624	0.0231147	0.0233258	0.0235172	0.023462	0.0232813	0.023255	0.0231578	0.0228928	0.022903	0.0232297	0.0233177	0.0230697	0.0230416	0.0233233	0.0233433	0.0231894	0.0232957	0.0232075	0.0225148	0.0219176	0.0224836	0.0235294	0.0233512	0.022761	0.0226934	0.0229911	0.0230557	0.0227258	0.0227355	0.0233827	0.023627	0.0227466	0.0216248	0.0219611	0.0227019	0.0221057	0.0218211	0.0227339	0.0230444	0.0221843	0.0213758	0.0215265	0.0224978	0.022456
0	R. japonica var. japonica	Upper	0.0296368	0.0294453	0.0294026	0.0293457	0.0293643	0.0295587	0.0298262	0.0299102	0.0297832	0.0295647	0.0292065	0.0289177	0.0289646	0.0290522	0.0289097	0.0287391	0.0287836	0.0289021	0.0288588	0.0288877	0.0290382	0.0286931	0.0277896	0.0274088	0.0282346	0.0287795	0.0284466	0.0277835	0.0275167	0.027741	0.0276028	0.0271115	0.0270502	0.0273526	0.027056	0.0263033	0.0268293	0.0279179	0.0272072	0.0259349	0.025892	0.0266706	0.0266945	0.0260434	0.0256876	0.0265191	0.0273002
0	R. japonica var. japonica	Upper	0.0370121	0.0367921	0.0366296	0.0365467	0.0365232	0.0365515	0.0366669	0.0367695	0.0368062	0.0366947	0.0362338	0.0357179	0.035694	0.0359351	0.0357447	0.0351461	0.0348107	0.0348648	0.03488	0.0349731	0.035205	0.03491	0.033936	0.0334589	0.0343035	0.0347353	0.034233	0.0335231	0.033164	0.0333838	0.0334205	0.0329688	0.032882	0.0333356	0.033054	0.0319566	0.0323396	0.0339832	0.0336041	0.0321595	0.0319181	0.0327456	0.03269	0.0317073	0.030949	0.0316561	0.0327644
[truncated: 808 more rows]
[truncated: 886 more columns]
